# Supplementary material for: AMFormer-based framework for accident responsibility attribution: Interpretable analysis with traffic accident features
Source: PLoS One. 2025 Jul 28;20(7):e0329107. doi: 10.1371/journal.pone.0329107 (PMC12303312; doi:10.1371/journal.pone.0329107)
Supplement: S1 File — (XLSX) [file pone.0329107.s001.xlsx]

## Sheet: Sheet1
Total Death Toll	Number of Injured	Location on the Road	Type of Accident	Classification of Causes of Accident Identification	Accident Form	Weather	Visibility	Lighting Conditions	Road Type	Type of Intersection Segment	Road Condition	Road Surface Condition	Topography	Road Profile	Physical Barrier on the Road	Road Surface Structure	Central Isolation Facility	Type of Roadside Protection Facility	Road Safety Attribute	Gender	Age Category	Person Type	Mode of Transportation Classification	Mode of Transportation Classification for Motor Vehicles	Mode of Transportation Classification for Automobiles	Type of Driving License	Driving Experience	Driving Experience Category	Blood Alcohol Content	Use of Safety Belts/Helmets	Pedestrian Status	Pedestrian Speed	Violation One	Violation Two	Accident Responsibility	Injury Severity	Vehicle Operating Condition	Vehicle Use Nature	Whether carrying dangerous goods	Vehicle Type Classification	Electric bicycle exceeding standard	Electric bicycle with license plate	Miles Traveled	Meters Traveled
0	1	motor vehicle lane	injury accident	Failure to stop for pedestrians at crosswalks	Motor vehicle failed to yield to pedestrians	Cloudy	Below 50 meters	Dawn	General urban road	Normal road segment	Good pavement condition	Wet surface	Hilly	Straight and flat	No separation	Asphalt	Isolation Pier (Block/Column)	No Protection	Normal Road Section	Male	41-45 years	Other	Driving Mini Passenger Car	Driving Car	Driving Car	Motor Vehicle License	6	6–10 years	Not Tested	Did Not Use Seatbelt			Did not slow down when approaching pedestrian crossing		Full	No Injury	Straight	Private Use		Mini Van			1006	1000
0	1	motor vehicle lane	injury accident	Failure to stop for pedestrians at crosswalks	Motor vehicle failed to yield to pedestrians	Cloudy	Below 50 meters	Dawn	General urban road	Normal road segment	Good pavement condition	Wet surface	Hilly	Straight and flat	No separation	Asphalt	Isolation Pier (Block/Column)	No Protection	Normal Road Section	Female	26-30 years	Other	Walking	Other							Crossing Pedestrian Crosswalk	Running				Minor Injury							1006	1000
1	0	motor vehicle lane	fatal accident	Other behaviors impairing safe driving	Other safety-impairing behaviors	Sunny	Above 200 meters	Daytime	General urban road	Normal road segment	Good pavement condition	Dry surface	Hilly	Moderate curve	No separation	Cement concrete		No Protection	Normal Road Section	Male	51-55 years	Self-employed	Driving Standard Motorcycle	Driving Motorcycle	Driving Motorcycle	Motor Vehicle License	6	6–10 years	Not Tested	Used Seatbelt			Overtook when oncoming traffic might be encountered	Driving mechanically unfit vehicle	Primary	Fatal	Straight	Private Use		Motorcycle			1001	500
1	0	motor vehicle lane	fatal accident	Other behaviors impairing safe driving	Other safety-impairing behaviors	Sunny	Above 200 meters	Daytime	General urban road	Normal road segment	Good pavement condition	Dry surface	Hilly	Moderate curve	No separation	Cement concrete		No Protection	Normal Road Section	Male	36-40 years	Self-employed	Driving Heavy Truck	Driving Car	Driving Car	Motor Vehicle License	7	6–10 years	Not Tested	Used Seatbelt			Other behaviors impeding safe driving while driving		Secondary	No Injury	Left Turn	Freight Transport	No	Heavy Truck			1001	500
1	1	motor vehicle lane	fatal accident	Other behaviors impairing safe driving	Other safety-impairing behaviors	Cloudy	Above 200 meters	Daytime	General urban road	Ramp	Good pavement condition	Dry surface	Hilly	Moderate curve	No separation	Asphalt		W-beam Guardrail	Normal Road Section	Female	31-35 years	Other	Passenger on Motorcycle	Other												Fatal							1001	10
1	1	motor vehicle lane	fatal accident	Other behaviors impairing safe driving	Other safety-impairing behaviors	Cloudy	Above 200 meters	Daytime	General urban road	Ramp	Good pavement condition	Dry surface	Hilly	Moderate curve	No separation	Asphalt		W-beam Guardrail	Normal Road Section	Male	41-45 years	Other	Driving Heavy Truck	Driving Car	Driving Car	Motor Vehicle License	17	16–20 years	0-19 mg/100ml	Used Seatbelt			Other behaviors impeding safe driving while driving	Did not maintain safe distance in same lane	Full	No Injury	Right Turn	Freight Transport	No	Heavy Truck			1001	10
1	1	motor vehicle lane	fatal accident	Other behaviors impairing safe driving	Other safety-impairing behaviors	Cloudy	Above 200 meters	Daytime	General urban road	Ramp	Good pavement condition	Dry surface	Hilly	Moderate curve	No separation	Asphalt		W-beam Guardrail	Normal Road Section	Male	36-40 years	Other	Driving Standard Motorcycle	Driving Motorcycle	Driving Motorcycle	Motor Vehicle License	8	6–10 years		Used Seatbelt						Minor Injury	Right Turn	Private Use		Motorcycle			1001	10
0	1	motor vehicle lane	injury accident	Other behaviors impairing safe driving	Other safety-impairing behaviors	Rain	100-200 meters	Daytime	Class II road	Normal road segment	Good pavement condition	Wet surface	Hilly	Straight and flat	No separation	Asphalt		No Protection	Normal Road Section	Male	26-30 years	Self-employed	Driving Small Passenger Car	Driving Car	Driving Car	Motor Vehicle License	10	6–10 years		Unknown			Other behaviors impeding safe driving while driving	Driving other vehicles over speed limit by 20%-50%	Primary	No Injury	Avoiding Obstacle	Private Use		Small Passenger Car			1794	200
0	1	motor vehicle lane	injury accident	Other behaviors impairing safe driving	Other safety-impairing behaviors	Rain	100-200 meters	Daytime	Class II road	Normal road segment	Good pavement condition	Wet surface	Hilly	Straight and flat	No separation	Asphalt		No Protection	Normal Road Section	Male	1-5 years	Preschool Child	Walking	Other							Walking Normally	Normal Walking	Pedestrian engaged in other unsafe behaviors		Secondary	Minor Injury							1794	200
0	1	motor vehicle lane	injury accident	Failure to yield to pedestrians on roads without traffic signals	Motor vehicle failed to yield to pedestrians	Cloudy	Above 200 meters	Daytime	Class III road	Normal road segment	Good pavement condition	Dry surface	Mountainous	Moderate curve	No separation	Asphalt		No Protection		Male	65 years and above	Farmer	Walking	Other							Walking in Motor Vehicle Lane	Slow Walking				Severe Injury							3	100
0	1	motor vehicle lane	injury accident	Failure to yield to pedestrians on roads without traffic signals	Motor vehicle failed to yield to pedestrians	Cloudy	Above 200 meters	Daytime	Class III road	Normal road segment	Good pavement condition	Dry surface	Mountainous	Moderate curve	No separation	Asphalt		No Protection		Male	41-45 years	Farmer	Driving Standard Motorcycle	Driving Motorcycle	Driving Motorcycle	Motor Vehicle License	2	2 years		Did Not Use Seatbelt			Failed to yield to pedestrians on unsignalized road	Driving mechanically unfit vehicle	Full	No Injury	Straight	Private Use		Motorcycle			3	100
0	2	mixed traffic lane	injury accident	Failure to yield to vehicles already in a roundabout	Motor vehicle failed to yield to the right-of-way	Sunny	Above 200 meters	Daytime	General urban road	Four-way intersection	Good pavement condition	Dry surface	Hilly	Straight and flat	No separation	Asphalt		No Protection	Normal Road Section	Male	21-25 years	Self-employed	Driving Small Passenger Car	Driving Car	Driving Car	Motor Vehicle License	4	4 years		Used Seatbelt			Did not yield to vehicles already in roundabout		Primary	No Injury	Straight	Private Use		Small Passenger Car			1001	500
0	2	mixed traffic lane	injury accident	Failure to yield to vehicles already in a roundabout	Motor vehicle failed to yield to the right-of-way	Sunny	Above 200 meters	Daytime	General urban road	Four-way intersection	Good pavement condition	Dry surface	Hilly	Straight and flat	No separation	Asphalt		No Protection	Normal Road Section	Male	46-50 years	Self-employed	Passenger on Motorcycle	Other												Minor Injury							1001	500
0	2	mixed traffic lane	injury accident	Failure to yield to vehicles already in a roundabout	Motor vehicle failed to yield to the right-of-way	Sunny	Above 200 meters	Daytime	General urban road	Four-way intersection	Good pavement condition	Dry surface	Hilly	Straight and flat	No separation	Asphalt		No Protection	Normal Road Section	Male	46-50 years	Self-employed	Driving Standard Motorcycle	Driving Motorcycle	Driving Motorcycle	No License				Used Seatbelt			Driving without a valid license		Secondary	Severe Injury	Straight	Private Use		Motorcycle			1001	500
1	0	motor vehicle lane	fatal accident	Other behaviors impairing safe driving	Other safety-impairing behaviors	Sunny	Above 200 meters	Daytime	Class I road	Normal road segment	Good pavement condition	Dry surface	Mountainous	Straight and flat	No separation	Asphalt		W-beam Guardrail	Normal Road Section	Male	46-50 years	Self-employed	Driving Small Passenger Car	Driving Car	Driving Car	Motor Vehicle License	15	11–15 years	Not Tested	Used Seatbelt			Other behaviors impeding safe driving while driving	Driving other vehicles over speed limit by 20%-50%	Secondary	No Injury	Straight	Private Use		Small Passenger Car			1790	500
1	0	motor vehicle lane	fatal accident	Other behaviors impairing safe driving	Other safety-impairing behaviors	Sunny	Above 200 meters	Daytime	Class I road	Normal road segment	Good pavement condition	Dry surface	Mountainous	Straight and flat	No separation	Asphalt		W-beam Guardrail	Normal Road Section	Male	65 years and above	Unemployed	Driving Standard Motorcycle	Driving Motorcycle	Driving Motorcycle	No License			0-19 mg/100ml	Did Not Use Helmet			Driving without a valid license	Driving mechanically unfit vehicle	Primary	Fatal	Straight	Private Use		Motorcycle			1790	500
0	2	mixed traffic lane	injury accident	Failure to stop for pedestrians at crosswalks	Motor vehicle failed to yield to pedestrians	Sunny	Above 200 meters	Night with street lighting	General urban road	Normal road segment	Good pavement condition	Dry surface	Hilly	Straight and flat	No separation	Asphalt		No Protection	Normal Road Section	Female	31-35 years	Other	Driving Small Passenger Car	Driving Car	Driving Car	Motor Vehicle License	12	11–15 years		Used Seatbelt			Failed to stop for pedestrian on crosswalk		Full	No Injury	Straight	Private Use		Small Passenger Car			1001	0
0	2	mixed traffic lane	injury accident	Failure to stop for pedestrians at crosswalks	Motor vehicle failed to yield to pedestrians	Sunny	Above 200 meters	Night with street lighting	General urban road	Normal road segment	Good pavement condition	Dry surface	Hilly	Straight and flat	No separation	Asphalt		No Protection	Normal Road Section	Female	46-50 years	Other	Walking	Other							Crossing Pedestrian Crosswalk	Normal Walking				Minor Injury							1001	0
0	2	mixed traffic lane	injury accident	Failure to stop for pedestrians at crosswalks	Motor vehicle failed to yield to pedestrians	Sunny	Above 200 meters	Night with street lighting	General urban road	Normal road segment	Good pavement condition	Dry surface	Hilly	Straight and flat	No separation	Asphalt		No Protection	Normal Road Section	Female	65 years and above	Other	Walking	Other							Crossing Pedestrian Crosswalk	Normal Walking				Minor Injury							1001	0
1	2	mixed traffic lane	fatal accident	Failure to yield to pedestrians on roads without traffic signals	Motor vehicle failed to yield to pedestrians	Cloudy	Above 200 meters	Daytime	Class IV road	Normal road segment	Good pavement condition	Dry surface	Mountainous	Moderate curve	No separation	Cement concrete		No Protection	Normal Road Section	Female	65 years and above	Delivery Worker	Walking	Other							Walking Normally	Normal Walking				Minor Injury							3	300
1	2	mixed traffic lane	fatal accident	Failure to yield to pedestrians on roads without traffic signals	Motor vehicle failed to yield to pedestrians	Cloudy	Above 200 meters	Daytime	Class IV road	Normal road segment	Good pavement condition	Dry surface	Mountainous	Moderate curve	No separation	Cement concrete		No Protection	Normal Road Section	Female	61-65 years	Delivery Worker	Walking	Other							Walking Normally	Normal Walking				Fatal							3	300
1	2	mixed traffic lane	fatal accident	Failure to yield to pedestrians on roads without traffic signals	Motor vehicle failed to yield to pedestrians	Cloudy	Above 200 meters	Daytime	Class IV road	Normal road segment	Good pavement condition	Dry surface	Mountainous	Moderate curve	No separation	Cement concrete		No Protection	Normal Road Section	Male	31-35 years	Farmer	Driving Standard Motorcycle	Driving Motorcycle	Driving Motorcycle	Motor Vehicle License	1	Less than 1 year		Did Not Use Seatbelt			Failed to yield to pedestrians on unsignalized road		Full	Minor Injury	Straight	Private Use		Motorcycle			3	300
1	1	motor vehicle lane	fatal accident	Other behaviors impairing safe driving	Other safety-impairing behaviors	Sunny	Above 200 meters	Daytime	General urban road	Normal road segment	Good pavement condition	Dry surface	Mountainous	Moderate curve & slope	No separation	Asphalt		No Protection	Normal Road Section	Male	51-55 years	Self-employed	Passenger in Mini Passenger Car	Other												Minor Injury							1001	100
1	1	motor vehicle lane	fatal accident	Other behaviors impairing safe driving	Other safety-impairing behaviors	Sunny	Above 200 meters	Daytime	General urban road	Normal road segment	Good pavement condition	Dry surface	Mountainous	Moderate curve & slope	No separation	Asphalt		No Protection	Normal Road Section	Male	26-30 years	Other	Driving Small Passenger Car	Driving Car	Driving Car	Motor Vehicle License	9	6–10 years	Not Tested	Unknown						No Injury	Stationary	Private Use		Small Passenger Car			1001	100
1	1	motor vehicle lane	fatal accident	Other behaviors impairing safe driving	Other safety-impairing behaviors	Sunny	Above 200 meters	Daytime	General urban road	Normal road segment	Good pavement condition	Dry surface	Mountainous	Moderate curve & slope	No separation	Asphalt		No Protection	Normal Road Section	Male	56-60 years	Other	Driving Small Passenger Car	Driving Car	Driving Car	Motor Vehicle License	22	21–25 years	Not Tested	Unknown			Other behaviors impeding safe driving while driving		Full	No Injury	Straight	Other Non-operational		Small Passenger Car			1001	100
1	1	motor vehicle lane	fatal accident	Other behaviors impairing safe driving	Other safety-impairing behaviors	Sunny	Above 200 meters	Daytime	General urban road	Normal road segment	Good pavement condition	Dry surface	Mountainous	Moderate curve & slope	No separation	Asphalt		No Protection	Normal Road Section	Male	56-60 years	Migrant Worker	Walking	Other							Walking Normally	Normal Walking				Fatal							1001	100
0	2	motor vehicle lane	injury accident	Improper meeting of vehicles	Illegal meeting of vehicles	Sunny	100-200 meters	Daytime	Class IV road	Normal road segment	Others	Dry surface	Mountainous	Straight and flat	No separation	Cement concrete		W-beam Guardrail	Normal Road Section	Male	21-25 years	Other	Passenger on Motorcycle	Other												Minor Injury							16	300
0	2	motor vehicle lane	injury accident	Improper meeting of vehicles	Illegal meeting of vehicles	Sunny	100-200 meters	Daytime	Class IV road	Normal road segment	Others	Dry surface	Mountainous	Straight and flat	No separation	Cement concrete		W-beam Guardrail	Normal Road Section	Male	61-65 years	Farmer	Driving Standard Motorcycle	Driving Motorcycle	Driving Motorcycle	Motor Vehicle License	8	6–10 years		Used Seatbelt			Unknown or invalid code		Secondary	Minor Injury	Other	Other Non-operational		Motorcycle			16	300
0	2	motor vehicle lane	injury accident	Improper meeting of vehicles	Illegal meeting of vehicles	Sunny	100-200 meters	Daytime	Class IV road	Normal road segment	Others	Dry surface	Mountainous	Straight and flat	No separation	Cement concrete		W-beam Guardrail	Normal Road Section	Male	21-25 years	Other	Driving Small Passenger Car	Driving Car	Driving Car	Motor Vehicle License	5	5 years		Unknown			Improper passing meeting oncoming vehicle		Primary	No Injury	Straight	Private Use		Small Passenger Car			16	300
1	1	motor vehicle lane	fatal accident	Changing lanes and affecting the normal driving of motor vehicles	Illegal lane change	Sunny	100-200 meters	Night with street lighting	General urban road	Normal road segment	Good pavement condition	Dry surface	Hilly	Moderate curve	Central separation	Asphalt	Metal Guardrail	No Protection	Normal Road Section	Male	41-45 years	Other	Driving Small Passenger Car	Driving Car	Driving Car	Motor Vehicle License	5	5 years	Not Tested	Unknown			Other behaviors impeding safe driving while driving		Secondary	No Injury	Starting	Private Use		Small Passenger Car			1007	100
1	1	motor vehicle lane	fatal accident	Changing lanes and affecting the normal driving of motor vehicles	Illegal lane change	Sunny	100-200 meters	Night with street lighting	General urban road	Normal road segment	Good pavement condition	Dry surface	Hilly	Moderate curve	Central separation	Asphalt	Metal Guardrail	No Protection	Normal Road Section	Male	46-50 years	Other	Driving Standard Motorcycle	Driving Motorcycle	Driving Motorcycle	Motor Vehicle License	5	5 years	Not Tested	Used Seatbelt			Lane change affected other vehicles	Other behaviors impeding safe driving while driving	Primary	Minor Injury	Lane Change	Private Use		Motorcycle			1007	100
1	1	motor vehicle lane	fatal accident	Changing lanes and affecting the normal driving of motor vehicles	Illegal lane change	Sunny	100-200 meters	Night with street lighting	General urban road	Normal road segment	Good pavement condition	Dry surface	Hilly	Moderate curve	Central separation	Asphalt	Metal Guardrail	No Protection	Normal Road Section	Male	41-45 years	Other	Driving Heavy Truck	Driving Car	Driving Car	Motor Vehicle License	22	21–25 years	Not Tested	Unknown						No Injury	Straight	Freight Transport	No	Heavy Truck			1007	100
1	1	motor vehicle lane	fatal accident	Changing lanes and affecting the normal driving of motor vehicles	Illegal lane change	Sunny	100-200 meters	Night with street lighting	General urban road	Normal road segment	Good pavement condition	Dry surface	Hilly	Moderate curve	Central separation	Asphalt	Metal Guardrail	No Protection	Normal Road Section	Female	65 years and above	Other	Passenger on Motorcycle	Other									Motorcycle passenger not wearing helmet			Fatal							1007	100
0	1	motor vehicle lane	injury accident	Others	Others	Rain	100-200 meters	Daytime	Class II road	Normal road segment	Good pavement condition	Wet surface	Mountainous	Moderate curve	No separation	Asphalt		W-beam Guardrail	Normal Road Section	Male	65 years and above	Farmer	Walking	Other							Walking Normally	Normal Walking			Unidentifiable	Severe Injury							4	900
0	1	motor vehicle lane	injury accident	Others	Others	Rain	100-200 meters	Daytime	Class II road	Normal road segment	Good pavement condition	Wet surface	Mountainous	Moderate curve	No separation	Asphalt		W-beam Guardrail	Normal Road Section	Male	41-45 years	Self-employed	Driving Small Passenger Car	Driving Car	Driving Car	Motor Vehicle License	8	6–10 years		Used Seatbelt			Failed to yield to pedestrians on unsignalized road		Unidentifiable	No Injury	Straight	Private Use		Small Passenger Car			4	900
1	0	motor vehicle lane	fatal accident	Failure to stop for pedestrians at crosswalks	Motor vehicle failed to yield to pedestrians	Rain	Below 50 meters	Night with street lighting	General urban road	Three-way intersection	Good pavement condition	Wet surface	Hilly	Straight and flat	No separation	Asphalt		Roadside Tree	Normal Road Section	Male	61-65 years	Delivery Worker	Driving Light Motorcycle	Driving Motorcycle	Driving Motorcycle	No License			Not Tested	Used Seatbelt			Driving without a valid license	Failed to stop for pedestrian on crosswalk	Full	No Injury	Straight	Private Use		Motorcycle			1021	150
1	0	motor vehicle lane	fatal accident	Failure to stop for pedestrians at crosswalks	Motor vehicle failed to yield to pedestrians	Rain	Below 50 meters	Night with street lighting	General urban road	Three-way intersection	Good pavement condition	Wet surface	Hilly	Straight and flat	No separation	Asphalt		Roadside Tree	Normal Road Section	Male	51-55 years	Self-employed	Walking	Other							Crossing Pedestrian Crosswalk	Normal Walking				Fatal							1021	150
0	1	sidewalk	injury accident	Others	Others	Sunny	50-100m	Daytime	Public square	Normal road segment	Good pavement condition	Dry surface	Plain	Straight and flat	No separation	Cement concrete		Roadside Tree		Female	56-60 years	Self-employed	Walking	Other							Walking Normally	Slow Walking			Unidentifiable	Minor Injury							1028	200
0	1	sidewalk	injury accident	Others	Others	Sunny	50-100m	Daytime	Public square	Normal road segment	Good pavement condition	Dry surface	Plain	Straight and flat	No separation	Cement concrete		Roadside Tree		Male	6-11 years	Primary School Student	Bicycle	Riding Non-Motor Vehicle									Under 12 operating bicycle or tricycle		Unidentifiable	No Injury							1028	200
0	1	pedestrian crossing	injury accident	Other behaviors impairing safe driving	Other safety-impairing behaviors	Sunny	Above 200 meters	Daytime	General urban road	Normal road segment	Good pavement condition	Dry surface	Hilly	Straight and flat	No separation	Asphalt		No Protection		Female	46-50 years	Self-employed	Walking	Other							Crossing Pedestrian Crosswalk	Fast Walking	Pedestrian violated traffic signal		Equal	Minor Injury							1018	0
0	1	pedestrian crossing	injury accident	Other behaviors impairing safe driving	Other safety-impairing behaviors	Sunny	Above 200 meters	Daytime	General urban road	Normal road segment	Good pavement condition	Dry surface	Hilly	Straight and flat	No separation	Asphalt		No Protection		Male	21-25 years	Self-employed	Driving Small Passenger Car	Driving Car	Driving Car	Motor Vehicle License	2	2 years	Not Tested	Used Seatbelt			Other behaviors impeding safe driving while driving		Equal	No Injury	Straight	Private Use		Small Passenger Car			1018	0
0	2	mixed traffic lane	injury accident	Other unexpected causes	Other unexpected causes	Sunny	Above 200 meters	Night without street lighting	Class II road	Normal road segment	Good pavement condition	Dry surface	Hilly	Straight and flat	No separation	Asphalt		No Protection	Normal Road Section	Male	41-45 years	Other	Passenger on Motorcycle	Other												Minor Injury							1827	700
0	2	mixed traffic lane	injury accident	Other unexpected causes	Other unexpected causes	Sunny	Above 200 meters	Night without street lighting	Class II road	Normal road segment	Good pavement condition	Dry surface	Hilly	Straight and flat	No separation	Asphalt		No Protection	Normal Road Section	Male	26-30 years	Other	Driving Heavy Truck	Driving Car	Driving Car	Motor Vehicle License	7	6–10 years		Did Not Use Seatbelt					Secondary	No Injury	Parking	Freight Transport	No	Heavy Truck			1827	700
0	2	mixed traffic lane	injury accident	Other unexpected causes	Other unexpected causes	Sunny	Above 200 meters	Night without street lighting	Class II road	Normal road segment	Good pavement condition	Dry surface	Hilly	Straight and flat	No separation	Asphalt		No Protection	Normal Road Section	Male	41-45 years	Other	Driving Standard Motorcycle	Driving Motorcycle	Driving Motorcycle	Motor Vehicle License	5	5 years		Used Seatbelt					Primary	Minor Injury	Straight	Private Use		Motorcycle			1827	700
0	2	motor vehicle lane	injury accident	Driving motor vehicles with parts not meeting technical standards	Driving an assembled, scrapped, or substandard vehicle	Sunny	Above 200 meters	Daytime	General urban road	Three-way intersection	Good pavement condition	Dry surface	Hilly	Sharp curve & steep slope	No separation	Asphalt		No Protection		Male	26-30 years	Worker	Passenger in Ordinary Truck	Other												Minor Injury							1004	10
0	2	motor vehicle lane	injury accident	Driving motor vehicles with parts not meeting technical standards	Driving an assembled, scrapped, or substandard vehicle	Sunny	Above 200 meters	Daytime	General urban road	Three-way intersection	Good pavement condition	Dry surface	Hilly	Sharp curve & steep slope	No separation	Asphalt		No Protection		Male	51-55 years	Worker	Walking	Other							Crossing Pedestrian Crosswalk					Minor Injury							1004	10
0	2	motor vehicle lane	injury accident	Driving motor vehicles with parts not meeting technical standards	Driving an assembled, scrapped, or substandard vehicle	Sunny	Above 200 meters	Daytime	General urban road	Three-way intersection	Good pavement condition	Dry surface	Hilly	Sharp curve & steep slope	No separation	Asphalt		No Protection		Male	21-25 years	Worker	Driving Light Truck	Driving Car	Driving Car	Motor Vehicle License	7	6–10 years		Used Seatbelt			Driving mechanically unfit vehicle		Full	No Injury	Right Turn	Private Use	No	Light Truck			1004	10
0	5	motor vehicle lane	injury accident	Failing to maintain a safe following distance in the same lane	Failing to maintain a safe following distance in the same lane	Sunny	100-200 meters	Daytime	Class II road	Three-way intersection	Good pavement condition	Dry surface	Mountainous	Straight and flat	No separation	Asphalt		Metal Guardrail	Normal Road Section	Female	21-25 years	Other	Passenger in Mini Passenger Car	Other												Minor Injury							342	500
0	5	motor vehicle lane	injury accident	Failing to maintain a safe following distance in the same lane	Failing to maintain a safe following distance in the same lane	Sunny	100-200 meters	Daytime	Class II road	Three-way intersection	Good pavement condition	Dry surface	Mountainous	Straight and flat	No separation	Asphalt		Metal Guardrail	Normal Road Section	Male	36-40 years	Other	Passenger in Mini Passenger Car	Other												Minor Injury							342	500
0	5	motor vehicle lane	injury accident	Failing to maintain a safe following distance in the same lane	Failing to maintain a safe following distance in the same lane	Sunny	100-200 meters	Daytime	Class II road	Three-way intersection	Good pavement condition	Dry surface	Mountainous	Straight and flat	No separation	Asphalt		Metal Guardrail	Normal Road Section	Female	21-25 years	Other	Passenger in Mini Passenger Car	Other												Minor Injury							342	500
0	5	motor vehicle lane	injury accident	Failing to maintain a safe following distance in the same lane	Failing to maintain a safe following distance in the same lane	Sunny	100-200 meters	Daytime	Class II road	Three-way intersection	Good pavement condition	Dry surface	Mountainous	Straight and flat	No separation	Asphalt		Metal Guardrail	Normal Road Section	Female	51-55 years	Other	Passenger in Mini Passenger Car	Other												Minor Injury							342	500
0	5	motor vehicle lane	injury accident	Failing to maintain a safe following distance in the same lane	Failing to maintain a safe following distance in the same lane	Sunny	100-200 meters	Daytime	Class II road	Three-way intersection	Good pavement condition	Dry surface	Mountainous	Straight and flat	No separation	Asphalt		Metal Guardrail	Normal Road Section	Male	41-45 years	Other	Driving Small Passenger Car	Driving Car	Driving Car	Motor Vehicle License	18	16–20 years		Did Not Use Seatbelt			Did not maintain safe distance in same lane		Primary	Minor Injury	Straight	Taxi Transport		Small Passenger Car			342	500
0	5	motor vehicle lane	injury accident	Failing to maintain a safe following distance in the same lane	Failing to maintain a safe following distance in the same lane	Sunny	100-200 meters	Daytime	Class II road	Three-way intersection	Good pavement condition	Dry surface	Mountainous	Straight and flat	No separation	Asphalt		Metal Guardrail	Normal Road Section	Male	26-30 years	Other	Driving Heavy Truck	Driving Car	Driving Car	Motor Vehicle License	8	6–10 years		Unknown			Truck/trailer missing side/rear protection or reflective signs		Secondary	No Injury	Lane Change	Other Operational	No	Heavy Truck			342	500
0	1	mixed traffic lane	injury accident	Other behaviors impairing safe driving	Other safety-impairing behaviors	Rain	Above 200 meters	Night with street lighting	General urban road	Normal road segment	Good pavement condition	Wet surface	Hilly	Straight and flat	No separation	Asphalt		No Protection		Male	15-17 years	Secondary/Vocational Student	Walking	Other							Crossing the Road		Pedestrian crossed road without using crosswalk or facility		Secondary	Minor Injury							1010	0
0	1	mixed traffic lane	injury accident	Other behaviors impairing safe driving	Other safety-impairing behaviors	Rain	Above 200 meters	Night with street lighting	General urban road	Normal road segment	Good pavement condition	Wet surface	Hilly	Straight and flat	No separation	Asphalt		No Protection		Male	21-25 years	Self-employed	Driving Light Truck	Driving Car	Driving Car	Motor Vehicle License	5	5 years		Used Seatbelt			Did not slow down when approaching pedestrian crossing		Primary	No Injury	Straight	Private Use	No	Light Truck			1010	0
0	1	motor vehicle lane	injury accident	Failure to yield to pedestrians on roads without traffic signals	Motor vehicle failed to yield to pedestrians	Cloudy	Above 200 meters	Daytime	Class II road	Normal road segment	Good pavement condition	Dry surface	Hilly	Straight and flat	No separation	Asphalt		Metal Guardrail		Male	46-50 years	Farmer	Driving Small Passenger Car	Driving Car	Driving Car	Motor Vehicle License	11	11–15 years		Used Seatbelt			Failed to yield to pedestrians on unsignalized road	Improper passing meeting oncoming vehicle	Primary	No Injury	Straight	Private Use		Small Passenger Car			1870	850
0	1	motor vehicle lane	injury accident	Failure to yield to pedestrians on roads without traffic signals	Motor vehicle failed to yield to pedestrians	Cloudy	Above 200 meters	Daytime	Class II road	Normal road segment	Good pavement condition	Dry surface	Hilly	Straight and flat	No separation	Asphalt		Metal Guardrail		Male	1-5 years	Preschool Child	Walking	Other							Crossing the Road	Running	Preschoolers or mentally impaired persons walking unsupervised		Secondary	Severe Injury							1870	850
0	1	mixed traffic lane	injury accident	Failure to stop for pedestrians at crosswalks	Motor vehicle failed to yield to pedestrians	Sunny	50-100m	Daytime	General urban road	Normal road segment	Good pavement condition	Dry surface	Mountainous	Straight and flat	No separation	Asphalt		No Protection	Normal Road Section	Male	41-45 years	Worker	Walking	Other							Crossing Pedestrian Crosswalk	Normal Walking				Severe Injury							1017	200
0	1	mixed traffic lane	injury accident	Failure to stop for pedestrians at crosswalks	Motor vehicle failed to yield to pedestrians	Sunny	50-100m	Daytime	General urban road	Normal road segment	Good pavement condition	Dry surface	Mountainous	Straight and flat	No separation	Asphalt		No Protection	Normal Road Section	Male	21-25 years	Farmer	Driving Small Passenger Car	Driving Car	Driving Car	Motor Vehicle License	6	6–10 years		Used Seatbelt			Failed to stop for pedestrian on crosswalk		Full	No Injury	Straight	Private Use		Small Passenger Car			1017	200
1	0	motor vehicle lane	fatal accident	Failure to stop for pedestrians at crosswalks	Motor vehicle failed to yield to pedestrians	Cloudy	Above 200 meters	Dawn	General urban road	Four-way intersection	Good pavement condition	Dry surface	Hilly	Straight and flat	No separation	Asphalt		No Protection		Female	65 years and above	Other	Walking	Other							Crossing Pedestrian Crosswalk	Normal Walking				Fatal							1006	0
1	0	motor vehicle lane	fatal accident	Failure to stop for pedestrians at crosswalks	Motor vehicle failed to yield to pedestrians	Cloudy	Above 200 meters	Dawn	General urban road	Four-way intersection	Good pavement condition	Dry surface	Hilly	Straight and flat	No separation	Asphalt		No Protection		Male	41-45 years	Other	Driving Standard Motorcycle	Driving Motorcycle	Driving Motorcycle	Motor Vehicle License	2	2 years	Not Tested	Unknown			Failed to stop for pedestrian on crosswalk	Driving mechanically unfit vehicle	Full	No Injury	Straight	Private Use		Motorcycle			1006	0
1	0	motor vehicle lane	fatal accident	Other behaviors impairing safe driving	Other safety-impairing behaviors	Cloudy	50-100m	Dawn	Class II road	Normal road segment	Good pavement condition	Wet surface	Hilly	Straight and flat	No separation	Asphalt		No Protection		Male	56-60 years	Teacher	Driving Small Passenger Car	Driving Car	Driving Car	Motor Vehicle License	5	5 years	Not Tested	Unknown			Other behaviors impeding safe driving while driving		Primary	No Injury	Straight	Private Use		Small Passenger Car			1882	430
1	0	motor vehicle lane	fatal accident	Other behaviors impairing safe driving	Other safety-impairing behaviors	Cloudy	50-100m	Dawn	Class II road	Normal road segment	Good pavement condition	Wet surface	Hilly	Straight and flat	No separation	Asphalt		No Protection		Female	46-50 years	Unemployed	Walking	Other							Other	Other	Pedestrian crossed road without using crosswalk or facility	Preschoolers or mentally impaired persons walking unsupervised	Secondary	Fatal							1882	430
0	1	motor vehicle lane	injury accident	Others	Others	Sunny	100-200 meters	Daytime	General urban road	Three-way intersection	Good pavement condition	Dry surface	Mountainous	Moderate curve	No separation	Asphalt		Protective Pier (Block/Column)		Female	1-5 years	Preschool Child	Passenger in Mini Passenger Car	Other											Unidentifiable	Minor Injury							1001	0
0	1	motor vehicle lane	injury accident	Others	Others	Sunny	100-200 meters	Daytime	General urban road	Three-way intersection	Good pavement condition	Dry surface	Mountainous	Moderate curve	No separation	Asphalt		Protective Pier (Block/Column)		Male	51-55 years	Self-employed	Driving Heavy Truck	Driving Car	Driving Car	Motor Vehicle License	18	16–20 years		Unknown					Unidentifiable	No Injury	Right Turn	Other Operational	No	Heavy Truck			1001	0
0	1	motor vehicle lane	injury accident	Others	Others	Sunny	100-200 meters	Daytime	General urban road	Three-way intersection	Good pavement condition	Dry surface	Mountainous	Moderate curve	No separation	Asphalt		Protective Pier (Block/Column)		Male	56-60 years	Other	Driving Small Passenger Car	Driving Car	Driving Car	Motor Vehicle License	7	6–10 years		Used Seatbelt					Unidentifiable	No Injury	Right Turn	Other Non-operational		Small Passenger Car			1001	0
1	0	mixed traffic lane	fatal accident	Other behaviors impairing safe driving	Other safety-impairing behaviors	Cloudy	Above 200 meters	Night with street lighting	General urban road	Normal road segment	Good pavement condition	Wet surface	Mountainous	Straight and flat	No separation	Asphalt		No Protection	Normal Road Section	Female	36-40 years	Self-employed	Driving Small Passenger Car	Driving Car	Driving Car	Motor Vehicle License	3	3 years	Not Tested	Used Seatbelt			Failed to stop for pedestrian on crosswalk	Other behaviors impeding safe driving while driving	Full	No Injury	Straight	Private Use		Small Passenger Car			1017	500
1	0	mixed traffic lane	fatal accident	Other behaviors impairing safe driving	Other safety-impairing behaviors	Cloudy	Above 200 meters	Night with street lighting	General urban road	Normal road segment	Good pavement condition	Wet surface	Mountainous	Straight and flat	No separation	Asphalt		No Protection	Normal Road Section	Female	61-65 years	Delivery Worker	Walking	Other							Crossing Pedestrian Crosswalk	Normal Walking				Fatal							1017	500
1	0	mixed traffic lane	fatal accident	Other behaviors impairing safe driving	Other safety-impairing behaviors	Cloudy	100-200 meters	Daytime	Class II road	Normal road segment	Good pavement condition	Dry surface	Hilly	Moderate slope	No separation	Asphalt		No Protection	Normal Road Section	Male	36-40 years	Self-employed	Driving Small Passenger Car	Driving Car	Driving Car	Motor Vehicle License	1	Less than 1 year	Not Tested	Unknown			Other behaviors impeding safe driving while driving	Driving mechanically unfit vehicle	Full	No Injury	Straight	Other Non-operational		Small Passenger Car			291	20
1	0	mixed traffic lane	fatal accident	Other behaviors impairing safe driving	Other safety-impairing behaviors	Cloudy	100-200 meters	Daytime	Class II road	Normal road segment	Good pavement condition	Dry surface	Hilly	Moderate slope	No separation	Asphalt		No Protection	Normal Road Section	Male	61-65 years	Other	Walking	Other							Walking Normally	Normal Walking				Fatal							291	20
1	0	motor vehicle lane	fatal accident	Failure to yield to pedestrians on roads without traffic signals	Motor vehicle failed to yield to pedestrians	Sunny	Above 200 meters	Daytime	Class I road	Normal road segment	Good pavement condition	Dry surface	Hilly	Moderate curve	No separation	Asphalt		W-beam Guardrail	Normal Road Section	Male	46-50 years	Self-employed	Driving Tractor	Driving Tractor	Driving Tractor	Agricultural Vehicle License	2	2 years	Not Tested	Did Not Use Seatbelt			Failed to yield to pedestrians on unsignalized road	Medium/large trucks overspeeding by 20%-50% on non-highways	Full	No Injury	Straight	Private Use		Tractor			1872	450
1	0	motor vehicle lane	fatal accident	Failure to yield to pedestrians on roads without traffic signals	Motor vehicle failed to yield to pedestrians	Sunny	Above 200 meters	Daytime	Class I road	Normal road segment	Good pavement condition	Dry surface	Hilly	Moderate curve	No separation	Asphalt		W-beam Guardrail	Normal Road Section	Female	65 years and above	Other	Walking	Other							Walking Normally	Normal Walking				Fatal							1872	450
1	1	mixed traffic lane	fatal accident	Other behaviors impairing safe driving	Other safety-impairing behaviors	Sunny	50-100m	Dawn	General urban road	Normal road segment	Good pavement condition	Dry surface	Mountainous	Straight and flat	No separation	Asphalt		No Protection	Normal Road Section	Male	61-65 years	Self-employed	Walking	Other							Walking in Motor Vehicle Lane	Slow Walking	Pedestrian lying/playing/staying on roadway		Secondary	Fatal							1004	100
1	1	mixed traffic lane	fatal accident	Other behaviors impairing safe driving	Other safety-impairing behaviors	Sunny	50-100m	Dawn	General urban road	Normal road segment	Good pavement condition	Dry surface	Mountainous	Straight and flat	No separation	Asphalt		No Protection	Normal Road Section	Female	65 years and above	Farmer	Passenger in Large/Medium Vehicle	Other												Minor Injury							1004	100
1	1	mixed traffic lane	fatal accident	Other behaviors impairing safe driving	Other safety-impairing behaviors	Sunny	50-100m	Dawn	General urban road	Normal road segment	Good pavement condition	Dry surface	Mountainous	Straight and flat	No separation	Asphalt		No Protection	Normal Road Section	Male	36-40 years	Self-employed	Driving Medium Passenger Car	Driving Car	Driving Car	Motor Vehicle License	22	21–25 years	Not Tested	Used Seatbelt			Other behaviors impeding safe driving while driving		Primary	No Injury	Straight	Highway Passenger Transport		Medium Bus			1004	100
0	1	motor vehicle lane	injury accident	When the motor vehicle in front stops and waits in line or drives slowly, overtaking from both sides of the vehicle in front	Illegal overtaking	Cloudy	100-200 meters	Daytime	Class I road	Normal road segment	Good pavement condition	Dry surface	Mountainous	Straight and flat	No separation	Asphalt		No Protection	Normal Road Section	Male	41-45 years	Self-employed	Driving Light Truck	Driving Car	Driving Car	Motor Vehicle License	5	5 years		Unknown			Other behaviors impeding safe driving while driving		Equal	No Injury	Parking	Private Use	No	Light Truck			1830	500
0	1	motor vehicle lane	injury accident	When the motor vehicle in front stops and waits in line or drives slowly, overtaking from both sides of the vehicle in front	Illegal overtaking	Cloudy	100-200 meters	Daytime	Class I road	Normal road segment	Good pavement condition	Dry surface	Mountainous	Straight and flat	No separation	Asphalt		No Protection	Normal Road Section	Male	36-40 years	Self-employed	Driving Standard Motorcycle	Driving Motorcycle	Driving Motorcycle	Motor Vehicle License	4	4 years		Unknown			Turning to the right through the intersection, failing to stop and wait in turn when there is a car waiting for the release signal in the same lane.		Equal	Minor Injury	Straight	Private Use		Motorcycle			1830	500
0	1	motor vehicle lane	injury accident	When the motor vehicle in front stops and waits in line or drives slowly, overtaking from both sides of the vehicle in front	Illegal overtaking	Cloudy	100-200 meters	Daytime	Class I road	Normal road segment	Good pavement condition	Dry surface	Mountainous	Straight and flat	No separation	Asphalt		No Protection	Normal Road Section	Female	51-55 years	Farmer	Passenger in Ordinary Truck	Other									Opened door and obstructed vehicles or pedestrians		Equal	No Injury							1830	500
0	1	motor vehicle lane	injury accident	Other behaviors impairing safe driving	Other safety-impairing behaviors	Cloudy	50-100m	Dawn	Urban expressway	Three-way intersection	Good pavement condition	Dry surface	Mountainous	Straight and flat	No separation	Asphalt		No Protection	Normal Road Section	Male	61-65 years	Other	Bicycle	Riding Non-Motor Vehicle									Non-motorized vehicle not keeping right without designated lane		Equal	Severe Injury							1001	0
0	1	motor vehicle lane	injury accident	Other behaviors impairing safe driving	Other safety-impairing behaviors	Cloudy	50-100m	Dawn	Urban expressway	Three-way intersection	Good pavement condition	Dry surface	Mountainous	Straight and flat	No separation	Asphalt		No Protection	Normal Road Section	Male	51-55 years	Civil Servant	Driving Small Passenger Car	Driving Car	Driving Car	Motor Vehicle License	4	4 years		Unknown			Other behaviors impeding safe driving while driving		Equal	No Injury	Straight	Private Use		Small Passenger Car			1001	0
0	2	motor vehicle lane	injury accident	Failure to yield to pedestrians on roads without traffic signals	Motor vehicle failed to yield to pedestrians	Rain	100-200 meters	Daytime	Class III road	Normal road segment	Good pavement condition	Wet surface	Mountainous	Straight and flat	No separation	Asphalt		No Protection	Normal Road Section	Male	41-45 years	Farmer	Driving Standard Motorcycle	Driving Motorcycle	Driving Motorcycle	Motor Vehicle License	16	16–20 years		Used Seatbelt			Failed to yield to pedestrians on unsignalized road		Primary	No Injury	Straight	Private Use		Motorcycle			51	0
0	2	motor vehicle lane	injury accident	Failure to yield to pedestrians on roads without traffic signals	Motor vehicle failed to yield to pedestrians	Rain	100-200 meters	Daytime	Class III road	Normal road segment	Good pavement condition	Wet surface	Mountainous	Straight and flat	No separation	Asphalt		No Protection	Normal Road Section	Male	61-65 years	Farmer	Walking	Other							Walking Normally	Normal Walking			Secondary	Severe Injury							51	0
0	2	motor vehicle lane	injury accident	Failure to yield to pedestrians on roads without traffic signals	Motor vehicle failed to yield to pedestrians	Rain	100-200 meters	Daytime	Class III road	Normal road segment	Good pavement condition	Wet surface	Mountainous	Straight and flat	No separation	Asphalt		No Protection	Normal Road Section	Male	15-17 years	Secondary/Vocational Student	Passenger on Motorcycle	Other												Minor Injury							51	0
0	1	motor vehicle lane	injury accident	Improper meeting of vehicles	Illegal meeting of vehicles	Cloudy	50-100m	Night with street lighting	Class I road	Normal road segment	Good pavement condition	Dry surface	Mountainous	Straight and flat	No separation	Asphalt		No Protection		Male	36-40 years	Farmer	Driving Medium Truck	Driving Car	Driving Car	Motor Vehicle License	21	21–25 years		Unknown			Illegal parking or refusal to move obstructing traffic	Improper use of lights	Equal	No Injury	Parking	Private Use	No	Medium Truck			1888	10
0	1	motor vehicle lane	injury accident	Improper meeting of vehicles	Illegal meeting of vehicles	Cloudy	50-100m	Night with street lighting	Class I road	Normal road segment	Good pavement condition	Dry surface	Mountainous	Straight and flat	No separation	Asphalt		No Protection		Male	46-50 years	Farmer	Passenger in Mini Passenger Car	Other												Severe Injury							1888	10
0	1	motor vehicle lane	injury accident	Improper meeting of vehicles	Illegal meeting of vehicles	Cloudy	50-100m	Night with street lighting	Class I road	Normal road segment	Good pavement condition	Dry surface	Mountainous	Straight and flat	No separation	Asphalt		No Protection		Male	46-50 years	Farmer	Driving Small Passenger Car	Driving Car	Driving Car	Motor Vehicle License	7	6–10 years		Used Seatbelt			Driving while excessively fatigued	Improper passing meeting oncoming vehicle	Equal	No Injury	Straight	Private Use		Small Passenger Car			1888	10
0	1	motor vehicle lane	injury accident	Changing lanes and affecting the normal driving of motor vehicles	Illegal lane change	Sunny	100-200 meters	Daytime	Class I road	Normal road segment	Good pavement condition	Dry surface	Mountainous	Moderate curve	No separation	Cement concrete		No Protection		Male	31-35 years	Self-employed	Driving Tractor	Driving Tractor	Driving Tractor	Agricultural Vehicle License	3	3 years		Unknown			Lane change affected other vehicles		Full	No Injury	Lane Change	Freight Transport		Tractor			1789	0
0	1	motor vehicle lane	injury accident	Changing lanes and affecting the normal driving of motor vehicles	Illegal lane change	Sunny	100-200 meters	Daytime	Class I road	Normal road segment	Good pavement condition	Dry surface	Mountainous	Moderate curve	No separation	Cement concrete		No Protection		Male	26-30 years	Farmer	Driving Standard Motorcycle	Driving Motorcycle	Driving Motorcycle	Motor Vehicle License	13	11–15 years		Unknown						Minor Injury	Right Turn	Private Use		Motorcycle			1789	0
0	1	motor vehicle lane	injury accident	Others	Others	Sunny	50-100m	Night with street lighting	Urban expressway	Normal road segment	Good pavement condition	Dry surface	Hilly	Straight and flat	No separation	Asphalt		No Protection		Male	26-30 years	Worker	Driving Small Passenger Car	Driving Car	Driving Car	Motor Vehicle License	7	6–10 years		Did Not Use Seatbelt			Fled scene after accident without constituting crime		Full	No Injury	Straight	Private Use		Small Passenger Car			1011	100
0	1	motor vehicle lane	injury accident	Others	Others	Sunny	50-100m	Night with street lighting	Urban expressway	Normal road segment	Good pavement condition	Dry surface	Hilly	Straight and flat	No separation	Asphalt		No Protection		Male	26-30 years	Worker	Walking	Other							Crossing Pedestrian Crosswalk					Severe Injury							1011	100
1	15	motor vehicle lane	fatal accident	Driving a motor vehicle in the wrong direction	Wrong-way driving	Cloudy	Above 200 meters	Daytime	Class II road	Normal road segment	Good pavement condition	Dry surface	Mountainous	Moderate curve & slope	No separation	Asphalt		No Protection	Normal Road Section	Male	46-50 years	Other	Passenger in Large/Medium Vehicle	Other												Severe Injury							292	250
1	15	motor vehicle lane	fatal accident	Driving a motor vehicle in the wrong direction	Wrong-way driving	Cloudy	Above 200 meters	Daytime	Class II road	Normal road segment	Good pavement condition	Dry surface	Mountainous	Moderate curve & slope	No separation	Asphalt		No Protection	Normal Road Section	Male	1-5 years	Preschool Child	Passenger in Mini Passenger Car	Other												Severe Injury							292	250
1	15	motor vehicle lane	fatal accident	Driving a motor vehicle in the wrong direction	Wrong-way driving	Cloudy	Above 200 meters	Daytime	Class II road	Normal road segment	Good pavement condition	Dry surface	Mountainous	Moderate curve & slope	No separation	Asphalt		No Protection	Normal Road Section	Male	56-60 years	Other	Passenger in Large/Medium Vehicle	Other												Minor Injury							292	250
1	15	motor vehicle lane	fatal accident	Driving a motor vehicle in the wrong direction	Wrong-way driving	Cloudy	Above 200 meters	Daytime	Class II road	Normal road segment	Good pavement condition	Dry surface	Mountainous	Moderate curve & slope	No separation	Asphalt		No Protection	Normal Road Section	Male	61-65 years	Other	Passenger in Large/Medium Vehicle	Other												Minor Injury							292	250
1	15	motor vehicle lane	fatal accident	Driving a motor vehicle in the wrong direction	Wrong-way driving	Cloudy	Above 200 meters	Daytime	Class II road	Normal road segment	Good pavement condition	Dry surface	Mountainous	Moderate curve & slope	No separation	Asphalt		No Protection	Normal Road Section	Male	18-20 years	Other	Passenger in Large/Medium Vehicle	Other												Minor Injury							292	250
1	15	motor vehicle lane	fatal accident	Driving a motor vehicle in the wrong direction	Wrong-way driving	Cloudy	Above 200 meters	Daytime	Class II road	Normal road segment	Good pavement condition	Dry surface	Mountainous	Moderate curve & slope	No separation	Asphalt		No Protection	Normal Road Section	Female	36-40 years	Other	Passenger in Large/Medium Vehicle	Other												Minor Injury							292	250
1	15	motor vehicle lane	fatal accident	Driving a motor vehicle in the wrong direction	Wrong-way driving	Cloudy	Above 200 meters	Daytime	Class II road	Normal road segment	Good pavement condition	Dry surface	Mountainous	Moderate curve & slope	No separation	Asphalt		No Protection	Normal Road Section	Male	46-50 years	Other	Passenger in Large/Medium Vehicle	Other												Minor Injury							292	250
1	15	motor vehicle lane	fatal accident	Driving a motor vehicle in the wrong direction	Wrong-way driving	Cloudy	Above 200 meters	Daytime	Class II road	Normal road segment	Good pavement condition	Dry surface	Mountainous	Moderate curve & slope	No separation	Asphalt		No Protection	Normal Road Section	Female	51-55 years	Other	Passenger in Large/Medium Vehicle	Other												Minor Injury							292	250
1	15	motor vehicle lane	fatal accident	Driving a motor vehicle in the wrong direction	Wrong-way driving	Cloudy	Above 200 meters	Daytime	Class II road	Normal road segment	Good pavement condition	Dry surface	Mountainous	Moderate curve & slope	No separation	Asphalt		No Protection	Normal Road Section	Male	46-50 years	Other	Passenger in Mini Passenger Car	Other												Severe Injury							292	250
1	15	motor vehicle lane	fatal accident	Driving a motor vehicle in the wrong direction	Wrong-way driving	Cloudy	Above 200 meters	Daytime	Class II road	Normal road segment	Good pavement condition	Dry surface	Mountainous	Moderate curve & slope	No separation	Asphalt		No Protection	Normal Road Section	Female	41-45 years	Other	Passenger in Large/Medium Vehicle	Other												Minor Injury							292	250
1	15	motor vehicle lane	fatal accident	Driving a motor vehicle in the wrong direction	Wrong-way driving	Cloudy	Above 200 meters	Daytime	Class II road	Normal road segment	Good pavement condition	Dry surface	Mountainous	Moderate curve & slope	No separation	Asphalt		No Protection	Normal Road Section	Male	56-60 years	Other	Passenger in Large/Medium Vehicle	Other												Severe Injury							292	250
1	15	motor vehicle lane	fatal accident	Driving a motor vehicle in the wrong direction	Wrong-way driving	Cloudy	Above 200 meters	Daytime	Class II road	Normal road segment	Good pavement condition	Dry surface	Mountainous	Moderate curve & slope	No separation	Asphalt		No Protection	Normal Road Section	Male	51-55 years	Other	Passenger in Large/Medium Vehicle	Other												Severe Injury							292	250
1	15	motor vehicle lane	fatal accident	Driving a motor vehicle in the wrong direction	Wrong-way driving	Cloudy	Above 200 meters	Daytime	Class II road	Normal road segment	Good pavement condition	Dry surface	Mountainous	Moderate curve & slope	No separation	Asphalt		No Protection	Normal Road Section	Female	46-50 years	Other	Passenger in Mini Passenger Car	Other												Severe Injury							292	250
1	15	motor vehicle lane	fatal accident	Driving a motor vehicle in the wrong direction	Wrong-way driving	Cloudy	Above 200 meters	Daytime	Class II road	Normal road segment	Good pavement condition	Dry surface	Mountainous	Moderate curve & slope	No separation	Asphalt		No Protection	Normal Road Section	Male	6-11 years	Primary School Student	Passenger in Large/Medium Vehicle	Other												Minor Injury							292	250
1	15	motor vehicle lane	fatal accident	Driving a motor vehicle in the wrong direction	Wrong-way driving	Cloudy	Above 200 meters	Daytime	Class II road	Normal road segment	Good pavement condition	Dry surface	Mountainous	Moderate curve & slope	No separation	Asphalt		No Protection	Normal Road Section	Female	46-50 years	Other	Passenger in Mini Passenger Car	Other												Severe Injury							292	250
1	15	motor vehicle lane	fatal accident	Driving a motor vehicle in the wrong direction	Wrong-way driving	Cloudy	Above 200 meters	Daytime	Class II road	Normal road segment	Good pavement condition	Dry surface	Mountainous	Moderate curve & slope	No separation	Asphalt		No Protection	Normal Road Section	Male	36-40 years	Other	Driving Medium Passenger Car	Driving Car	Driving Car	Motor Vehicle License	16	16–20 years	Not Tested	Unknown						No Injury	Straight	Highway Passenger Transport		Medium Bus			292	250
1	15	motor vehicle lane	fatal accident	Driving a motor vehicle in the wrong direction	Wrong-way driving	Cloudy	Above 200 meters	Daytime	Class II road	Normal road segment	Good pavement condition	Dry surface	Mountainous	Moderate curve & slope	No separation	Asphalt		No Protection	Normal Road Section	Male	46-50 years	Other	Driving Small Passenger Car	Driving Car	Driving Car	Motor Vehicle License	3	3 years	Not Tested	Unknown			Motor vehicle driving in reverse direction	Driving a motor vehicle other than a medium-sized or above passenger truck, school bus or dangerous goods transport vehicle at a speed of more than 50% per hour.	Full	Fatal	Right Turn	Private Use		Small Passenger Car			292	250
1	0	motor vehicle lane	fatal accident	Other behaviors impairing safe driving	Other safety-impairing behaviors	Sunny	100-200 meters	dusk	Class II road	Normal road segment	Good pavement condition	Dry surface	Mountainous	Moderate curve & slope	No separation	Asphalt		Metal Guardrail	Normal Road Section	Female	46-50 years	Farmer	Walking	Other							Walking Normally	Slow Walking				Fatal							302	500
1	0	motor vehicle lane	fatal accident	Other behaviors impairing safe driving	Other safety-impairing behaviors	Sunny	100-200 meters	dusk	Class II road	Normal road segment	Good pavement condition	Dry surface	Mountainous	Moderate curve & slope	No separation	Asphalt		Metal Guardrail	Normal Road Section	Male	26-30 years	Worker	Driving Small Passenger Car	Driving Car	Driving Car	Motor Vehicle License	2	2 years		Used Seatbelt			Other behaviors impeding safe driving while driving		Full	No Injury	Straight	Private Use		Small Passenger Car			302	500
1	0	mixed traffic lane	fatal accident	Failure to stop for pedestrians at crosswalks	Motor vehicle failed to yield to pedestrians	Cloudy	50-100m	Daytime	General urban road	Normal road segment	Good pavement condition	Dry surface	Hilly	Straight and flat	No separation	Asphalt		No Protection	Normal Road Section	Male	41-45 years	Self-employed	Driving Small Passenger Car	Driving Car	Driving Car	Motor Vehicle License	12	11–15 years	Not Tested	Unknown			Failed to stop for pedestrian on crosswalk	Driving mechanically unfit vehicle	Full	No Injury	Straight	Other Non-operational		Small Passenger Car			1017	0
1	0	mixed traffic lane	fatal accident	Failure to stop for pedestrians at crosswalks	Motor vehicle failed to yield to pedestrians	Cloudy	50-100m	Daytime	General urban road	Normal road segment	Good pavement condition	Dry surface	Hilly	Straight and flat	No separation	Asphalt		No Protection	Normal Road Section	Female	65 years and above	Unemployed	Walking	Other							Walking Normally	Normal Walking				Fatal							1017	0
0	1	mixed traffic lane	injury accident	Other behaviors impairing safe driving	Other safety-impairing behaviors	Sunny	100-200 meters	Dawn	General urban road	Three-way intersection	Good pavement condition	Dry surface	Hilly	Moderate curve & slope	No separation	Asphalt		No Protection	Normal Road Section	Female	41-45 years	Other	Driving Small Passenger Car	Driving Car	Driving Car	Motor Vehicle License	5	5 years		Used Seatbelt			Other behaviors impeding safe driving while driving		Full	No Injury	Straight	Private Use		Small Passenger Car			1008	0
0	1	mixed traffic lane	injury accident	Other behaviors impairing safe driving	Other safety-impairing behaviors	Sunny	100-200 meters	Dawn	General urban road	Three-way intersection	Good pavement condition	Dry surface	Hilly	Moderate curve & slope	No separation	Asphalt		No Protection	Normal Road Section	Male	41-45 years	Other	Walking	Other							Walking Normally	Normal Walking				Minor Injury							1008	0
0	1	mixed traffic lane	injury accident	Other behaviors impairing safe driving	Other safety-impairing behaviors	Sunny	100-200 meters	Dawn	General urban road	Three-way intersection	Good pavement condition	Dry surface	Hilly	Moderate curve & slope	No separation	Asphalt		No Protection	Normal Road Section	Male	51-55 years	Other	Driving Small Passenger Car	Driving Car	Driving Car	Motor Vehicle License	11	11–15 years		Unknown						No Injury	Stationary	Private Use		Small Passenger Car			1008	0
0	1	mixed traffic lane	injury accident	Other behaviors impairing safe driving	Other safety-impairing behaviors	Sunny	100-200 meters	Dawn	General urban road	Three-way intersection	Good pavement condition	Dry surface	Hilly	Moderate curve & slope	No separation	Asphalt		No Protection	Normal Road Section	Male	56-60 years	Other	Driving Standard Motorcycle	Driving Motorcycle	Driving Motorcycle	Motor Vehicle License	6	6–10 years		Unknown						No Injury	Stationary	Private Use		Motorcycle			1008	0
0	1	motor vehicle lane	injury accident	Other behaviors impairing safe driving	Other safety-impairing behaviors	Sunny	Below 50 meters	Night without street lighting	Class II road	Narrow road	Good pavement condition	Dry surface	Mountainous	Straight and flat	No separation	Cement concrete		No Protection		Male	65 years and above	Farmer	Walking	Other							Crossing the Road	Normal Walking	Pedestrians do not cross the motor vehicle lane as required		Secondary	Minor Injury							331	800
0	1	motor vehicle lane	injury accident	Other behaviors impairing safe driving	Other safety-impairing behaviors	Sunny	Below 50 meters	Night without street lighting	Class II road	Narrow road	Good pavement condition	Dry surface	Mountainous	Straight and flat	No separation	Cement concrete		No Protection		Male	31-35 years	Farmer	Driving Standard Motorcycle	Driving Motorcycle	Driving Motorcycle	No License				Did Not Use Seatbelt			Other behaviors impeding safe driving while driving	Driving while taking state-controlled psychotropic drugs or narcotic drugs.	Primary	No Injury	Straight	Private Use		Motorcycle			331	800
0	2	motor vehicle lane	injury accident	Improper meeting of vehicles	Illegal meeting of vehicles	Cloudy	50-100m	Daytime	Class II road	Normal road segment	Others	Dry surface	Hilly	Moderate curve	No separation	Asphalt		W-beam Guardrail	Normal Road Section	Male	31-35 years	Self-employed	Driving Small Passenger Car	Driving Car	Driving Car	Motor Vehicle License	6	6–10 years		Unknown			Improper passing meeting oncoming vehicle		Primary	No Injury	Left Turn	Private Use		Small Passenger Car			3	400
0	2	motor vehicle lane	injury accident	Improper meeting of vehicles	Illegal meeting of vehicles	Cloudy	50-100m	Daytime	Class II road	Normal road segment	Others	Dry surface	Hilly	Moderate curve	No separation	Asphalt		W-beam Guardrail	Normal Road Section	Female	65 years and above	Farmer	Passenger on Motorcycle	Other												Severe Injury							3	400
0	2	motor vehicle lane	injury accident	Improper meeting of vehicles	Illegal meeting of vehicles	Cloudy	50-100m	Daytime	Class II road	Normal road segment	Others	Dry surface	Hilly	Moderate curve	No separation	Asphalt		W-beam Guardrail	Normal Road Section	Male	46-50 years	Self-employed	Driving Standard Motorcycle	Driving Motorcycle	Driving Motorcycle	Motor Vehicle License	5	5 years	0-19 mg/100ml	Did Not Use Seatbelt			Unknown or invalid code		Secondary	Severe Injury	Right Turn	Private Use		Motorcycle			3	400
0	1	mixed traffic lane	injury accident	Other unexpected causes	Other unexpected causes	Sunny	50-100m	Daytime	Class II road	Normal road segment	Good pavement condition	Dry surface	Mountainous	Moderate curve	No separation	Asphalt		W-beam Guardrail	Normal Road Section	Male	36-40 years	Worker	Driving Small Passenger Car	Driving Car	Driving Car	Motor Vehicle License	3	3 years		Used Seatbelt						No Injury	Straight	Private Use		Small Passenger Car			1802	500
0	1	mixed traffic lane	injury accident	Other unexpected causes	Other unexpected causes	Sunny	50-100m	Daytime	Class II road	Normal road segment	Good pavement condition	Dry surface	Mountainous	Moderate curve	No separation	Asphalt		W-beam Guardrail	Normal Road Section	Male	56-60 years	Farmer	Driving Standard Motorcycle	Driving Motorcycle	Driving Motorcycle	Motor Vehicle License	6	6–10 years		Used Seatbelt			Unknown or invalid code		Full	Minor Injury	Straight	Private Use		Motorcycle			1802	500
0	1	mixed traffic lane	injury accident	Other behaviors impairing safe driving	Other safety-impairing behaviors	Sunny	Above 200 meters	Daytime	General urban road	Normal road segment	Good pavement condition	Dry surface	Hilly	Straight and flat	No separation	Asphalt		No Protection	Normal Road Section	Male	65 years and above	Delivery Worker	Walking	Other							Crossing the Road	Normal Walking				Minor Injury							1018	0
0	1	mixed traffic lane	injury accident	Other behaviors impairing safe driving	Other safety-impairing behaviors	Sunny	Above 200 meters	Daytime	General urban road	Normal road segment	Good pavement condition	Dry surface	Hilly	Straight and flat	No separation	Asphalt		No Protection	Normal Road Section	Male	18-20 years	Self-employed	Driving Small Passenger Car	Driving Car	Driving Car	Motor Vehicle License	1	Less than 1 year		Used Seatbelt			Driving a motor vehicle in violation of road traffic lights		Full	No Injury	Straight	Private Use		Small Passenger Car			1018	0
0	1	mixed traffic lane	injury accident	Making a U-turn at a place where U-turn is prohibited or left-turn signs and markings are prohibited.	Illegal U-turn	Cloudy	50-100m	Daytime	General urban road	Normal road segment	Good pavement condition	Dry surface	Mountainous	Moderate slope	No separation	Asphalt		No Protection	Normal Road Section	Male	61-65 years	Farmer	Driving Light Motorcycle	Driving Motorcycle	Driving Motorcycle	No License				Unknown			Giving a motor vehicle to a person who has not obtained a motor vehicle driver's license to drive it	Making a U-turn at a place where U-turn is prohibited or left-turn signs and markings are prohibited.	Primary	Severe Injury	Left Turn	Private Use		Motorcycle			1005	100
0	1	mixed traffic lane	injury accident	Making a U-turn at a place where U-turn is prohibited or left-turn signs and markings are prohibited.	Illegal U-turn	Cloudy	50-100m	Daytime	General urban road	Normal road segment	Good pavement condition	Dry surface	Mountainous	Moderate slope	No separation	Asphalt		No Protection	Normal Road Section	Male	51-55 years	Farmer	Driving Standard Motorcycle	Driving Motorcycle	Driving Motorcycle	Motor Vehicle License	7	6–10 years		Used Seatbelt			Driving a motor vehicle on roads other than expressways and urban expressways without following the prescribed lanes		Secondary	No Injury	Straight	Private Use		Motorcycle			1005	100
0	1	mixed traffic lane	injury accident	The turning motor vehicle fails to let the straight vehicles and pedestrians go first.	Motor vehicle failed to yield to the right-of-way	Rain	Below 50 meters	Night with street lighting	General urban road	Three-way intersection	Good pavement condition	Wet surface	Mountainous	Straight and flat	No separation	Asphalt		No Protection	Normal Road Section	Male	18-20 years	Farmer	Driving Light Motorcycle	Driving Motorcycle	Driving Motorcycle	No License				Did Not Use Seatbelt			Driving without a valid license		Secondary	Severe Injury	Straight	Private Use		Motorcycle			1001	0
0	1	mixed traffic lane	injury accident	The turning motor vehicle fails to let the straight vehicles and pedestrians go first.	Motor vehicle failed to yield to the right-of-way	Rain	Below 50 meters	Night with street lighting	General urban road	Three-way intersection	Good pavement condition	Wet surface	Mountainous	Straight and flat	No separation	Asphalt		No Protection	Normal Road Section	Male	51-55 years	Self-employed	Driving Small Passenger Car	Driving Car	Driving Car	Motor Vehicle License	7	6–10 years		Used Seatbelt			The turning motor vehicle fails to let the straight vehicles and pedestrians go first.		Primary	No Injury	Left Turn	Commuter car for enterprises and institutions		Small Passenger Car			1001	0
0	4	motor vehicle lane	injury accident	Other behaviors impairing safe driving	Other safety-impairing behaviors	Cloudy	Above 200 meters	Daytime	General urban road	Normal road segment	Good pavement condition	Dry surface	Hilly	Moderate curve & slope	No separation	Asphalt		No Protection	Normal Road Section	Male	46-50 years	Farmer	Passenger in Large/Medium Vehicle	Other												Minor Injury							1003	0
0	4	motor vehicle lane	injury accident	Other behaviors impairing safe driving	Other safety-impairing behaviors	Cloudy	Above 200 meters	Daytime	General urban road	Normal road segment	Good pavement condition	Dry surface	Hilly	Moderate curve & slope	No separation	Asphalt		No Protection	Normal Road Section	Male	65 years and above	Farmer	Passenger in Large/Medium Vehicle	Other												Minor Injury							1003	0
0	4	motor vehicle lane	injury accident	Other behaviors impairing safe driving	Other safety-impairing behaviors	Cloudy	Above 200 meters	Daytime	General urban road	Normal road segment	Good pavement condition	Dry surface	Hilly	Moderate curve & slope	No separation	Asphalt		No Protection	Normal Road Section	Male	26-30 years	Self-employed	Driving Small Passenger Car	Driving Car	Driving Car	Motor Vehicle License	3	3 years		Used Seatbelt			Other behaviors impeding safe driving while driving		Full	Minor Injury	Straight	Private Use		Small Passenger Car			1003	0
0	4	motor vehicle lane	injury accident	Other behaviors impairing safe driving	Other safety-impairing behaviors	Cloudy	Above 200 meters	Daytime	General urban road	Normal road segment	Good pavement condition	Dry surface	Hilly	Moderate curve & slope	No separation	Asphalt		No Protection	Normal Road Section	Male	65 years and above	Farmer	Passenger in Large/Medium Vehicle	Other												Severe Injury							1003	0
0	4	motor vehicle lane	injury accident	Other behaviors impairing safe driving	Other safety-impairing behaviors	Cloudy	Above 200 meters	Daytime	General urban road	Normal road segment	Good pavement condition	Dry surface	Hilly	Moderate curve & slope	No separation	Asphalt		No Protection	Normal Road Section	Male	36-40 years	Self-employed	Driving Medium Passenger Car	Driving Car	Driving Car	Motor Vehicle License	17	16–20 years		Used Seatbelt						No Injury	Straight	Highway Passenger Transport		Medium Bus			1003	0
1	1	motor vehicle lane	fatal accident	Failing to reverse the car according to the regulations	Illegal reversing	Cloudy	Above 200 meters	Daytime	Self-built road in unit community	Normal road segment	Good pavement condition	Wet surface	Hilly	Straight and flat	No separation	other		No Protection	Normal Road Section	Female	41-45 years	Other	Driving Medium Truck	Driving Car	Driving Car	Motor Vehicle License	23	21–25 years		Unknown			Failing to reverse the car according to the regulations		Full	No Injury	back a car	Other Non-operational	No	Medium Truck			1001	500
1	1	motor vehicle lane	fatal accident	Failing to reverse the car according to the regulations	Illegal reversing	Cloudy	Above 200 meters	Daytime	Self-built road in unit community	Normal road segment	Good pavement condition	Wet surface	Hilly	Straight and flat	No separation	other		No Protection	Normal Road Section	Male	65 years and above	Other	Walking	Other							Other					Minor Injury							1001	500
1	1	motor vehicle lane	fatal accident	Failing to reverse the car according to the regulations	Illegal reversing	Cloudy	Above 200 meters	Daytime	Self-built road in unit community	Normal road segment	Good pavement condition	Wet surface	Hilly	Straight and flat	No separation	other		No Protection	Normal Road Section	Female	65 years and above	Other	Walking	Other							Walking Normally	Normal Walking				Fatal							1001	500
0	1	motor vehicle lane	injury accident	Other behaviors impairing safe driving	Other safety-impairing behaviors	Sunny	100-200 meters	Daytime	General urban road	Four-way intersection	Good pavement condition	Dry surface	Hilly	Straight and flat	No separation	Asphalt		Roadside Tree	Normal Road Section	Female	15-17 years	Secondary/Vocational Student	Walking	Other							Crossing the Road	Running	Pedestrians do not cross the motor vehicle lane as required		Equal	Minor Injury							1021	30
0	1	motor vehicle lane	injury accident	Other behaviors impairing safe driving	Other safety-impairing behaviors	Sunny	100-200 meters	Daytime	General urban road	Four-way intersection	Good pavement condition	Dry surface	Hilly	Straight and flat	No separation	Asphalt		Roadside Tree	Normal Road Section	Male	36-40 years	Other	Driving Small Passenger Car	Driving Car	Driving Car	Motor Vehicle License	6	6–10 years		Unknown			Other behaviors impeding safe driving while driving	Driving mechanically unfit vehicle	Equal	No Injury	Straight	Private Use		Small Passenger Car			1021	30
0	1	motor vehicle lane	injury accident	Passing through the crosswalk without slowing down	Not passing at low speed	Sunny	100-200 meters	Daytime	Class I road	Normal road segment	Good pavement condition	Dry surface	Mountainous	Straight and flat	No separation	Cement concrete		No Protection	Normal Road Section	Male	46-50 years	Self-employed	Walking	Other							Crossing the Road	Fast Walking	Pedestrian crossed road without using crosswalk or facility		Secondary	Severe Injury							1788	200
0	1	motor vehicle lane	injury accident	Passing through the crosswalk without slowing down	Not passing at low speed	Sunny	100-200 meters	Daytime	Class I road	Normal road segment	Good pavement condition	Dry surface	Mountainous	Straight and flat	No separation	Cement concrete		No Protection	Normal Road Section	Male	26-30 years	Self-employed	Driving Small Passenger Car	Driving Car	Driving Car	Motor Vehicle License	11	11–15 years		Unknown			Did not slow down when approaching pedestrian crossing	Driving a motor vehicle other than a medium-sized or above passenger truck, school bus or dangerous goods transport vehicle at a speed of more than 50% per hour.	Primary	No Injury	Straight	Private Use		Small Passenger Car			1788	200
1	0	motor vehicle lane	fatal accident	Other behaviors impairing safe driving	Other safety-impairing behaviors	Cloudy	Above 200 meters	Daytime	Class III road	Three-way intersection	Good pavement condition	Dry surface	Hilly	Straight and flat	No separation	Asphalt		No Protection	Normal Road Section	Male	46-50 years	Self-employed	Driving Standard Motorcycle	Driving Motorcycle	Driving Motorcycle	Motor Vehicle License	7	6–10 years	Not Tested	Use a helmet			Other behaviors impeding safe driving while driving		Primary	No Injury	Straight	Private Use		Motorcycle			406	700
1	0	motor vehicle lane	fatal accident	Other behaviors impairing safe driving	Other safety-impairing behaviors	Cloudy	Above 200 meters	Daytime	Class III road	Three-way intersection	Good pavement condition	Dry surface	Hilly	Straight and flat	No separation	Asphalt		No Protection	Normal Road Section	Female	65 years and above	Unemployed	Walking	Other							Crossing the Road	Normal Walking	Pedestrians do not cross the motor vehicle lane as required		Secondary	Fatal							406	700
1	0	bicycle lane	fatal accident	Failure to yield to pedestrians on roads without traffic signals	Motor vehicle failed to yield to pedestrians	Cloudy	Above 200 meters	Night with street lighting	General urban road	Three-way intersection	Good pavement condition	Dry surface	Hilly	Straight and flat	Central separation	Asphalt	Flexible guardrail	No Protection	Normal Road Section	Male	51-55 years	Other	Driving a large bus	Driving Car	Driving Car	Motor Vehicle License	21	21–25 years		Used Seatbelt			Failed to yield to pedestrians on unsignalized road		Equal	No Injury	Straight	Bus passenger transport		motorbus			1001	0
1	0	bicycle lane	fatal accident	Failure to yield to pedestrians on roads without traffic signals	Motor vehicle failed to yield to pedestrians	Cloudy	Above 200 meters	Night with street lighting	General urban road	Three-way intersection	Good pavement condition	Dry surface	Hilly	Straight and flat	Central separation	Asphalt	Flexible guardrail	No Protection	Normal Road Section	Male	65 years and above	Other	Walking	Other							Crossing the Road	Normal Walking	Pedestrian crossed road without using crosswalk or facility		Equal	Fatal							1001	0
1	0	motor vehicle lane	fatal accident	Changing lanes and affecting the normal driving of motor vehicles	Illegal lane change	Cloudy	Above 200 meters	Daytime	General urban road	Three-way intersection	Good pavement condition	Dry surface	Mountainous	Moderate curve	No separation	Asphalt		No Protection	Normal Road Section	Male	31-35 years	Other	Driving Heavy Truck	Driving Car	Driving Car	Motor Vehicle License	12	11–15 years		Used Seatbelt			Lane change affected other vehicles		Primary	No Injury	Lane Change	Private Use	No	Heavy Truck			1013	10
1	0	motor vehicle lane	fatal accident	Changing lanes and affecting the normal driving of motor vehicles	Illegal lane change	Cloudy	Above 200 meters	Daytime	General urban road	Three-way intersection	Good pavement condition	Dry surface	Mountainous	Moderate curve	No separation	Asphalt		No Protection	Normal Road Section	Male	61-65 years	Other	Driving Light Motorcycle	Driving Motorcycle	Driving Motorcycle	No License			0-19 mg/100ml	Use a helmet			Driving without a valid license		Secondary	Fatal	Straight	Private Use		Motorcycle			1013	10
1	0	motor vehicle lane	fatal accident	Other behaviors impairing safe driving	Other safety-impairing behaviors	Sunny	Above 200 meters	Daytime	General urban road	Normal road segment	Good pavement condition	Dry surface	Hilly	Moderate slope	Central separation	Asphalt		Roadside Tree	Normal Road Section	Male	31-35 years	Worker	Driving Standard Motorcycle	Driving Motorcycle	Driving Motorcycle	Motor Vehicle License	5	5 years		Did Not Use Seatbelt			Other behaviors impeding safe driving while driving		Primary	No Injury	Straight	Private Use		Motorcycle			1003	1100
1	0	motor vehicle lane	fatal accident	Other behaviors impairing safe driving	Other safety-impairing behaviors	Sunny	Above 200 meters	Daytime	General urban road	Normal road segment	Good pavement condition	Dry surface	Hilly	Moderate slope	Central separation	Asphalt		Roadside Tree	Normal Road Section	Male	65 years and above	Farmer	Walking	Other							Crossing the Road	Fast Walking	Pedestrian crossed road without using crosswalk or facility		Secondary	Fatal							1003	1100
0	1	motor vehicle lane	injury accident	Other behaviors impairing safe driving	Other safety-impairing behaviors	Cloudy	Above 200 meters	Daytime	Class I road	Normal road segment	Good pavement condition	Dry surface	Mountainous	Moderate curve	No separation	Asphalt		W-beam Guardrail	Normal Road Section	Male	65 years and above	Farmer	Walking	Other							Walking Normally	Slow Walking				Minor Injury							1798	600
0	1	motor vehicle lane	injury accident	Other behaviors impairing safe driving	Other safety-impairing behaviors	Cloudy	Above 200 meters	Daytime	Class I road	Normal road segment	Good pavement condition	Dry surface	Mountainous	Moderate curve	No separation	Asphalt		W-beam Guardrail	Normal Road Section	Male	26-30 years	Self-employed	Driving Small Passenger Car	Driving Car	Driving Car	No License				Unknown			Other behaviors impeding safe driving while driving	Driving a motor vehicle without a driver's license	Full	No Injury	Straight	Private Use		Small Passenger Car			1798	600
1	0	motor vehicle lane	fatal accident	Other behaviors impairing safe driving	Other safety-impairing behaviors	Cloudy	100-200 meters	Dawn	General urban road	Three-way intersection	Good pavement condition	Dry surface	Hilly	Moderate slope	No separation	Asphalt		No Protection	Normal Road Section	Male	26-30 years	Other	Driving Small Passenger Car	Driving Car	Driving Car	Motor Vehicle License	5	5 years	Not Tested	Unknown			Other behaviors impeding safe driving while driving	Driving a motor vehicle in violation of road traffic lights	Primary	No Injury	Straight	Taxi Transport		Small Passenger Car			1008	0
1	0	motor vehicle lane	fatal accident	Other behaviors impairing safe driving	Other safety-impairing behaviors	Cloudy	100-200 meters	Dawn	General urban road	Three-way intersection	Good pavement condition	Dry surface	Hilly	Moderate slope	No separation	Asphalt		No Protection	Normal Road Section	Female	46-50 years	Other	Walking	Other							Crossing the Road	Fast Walking	Pedestrian crossed road without using crosswalk or facility		Secondary	Fatal							1008	0
0	1	mixed traffic lane	injury accident	Other behaviors impairing safe driving	Other safety-impairing behaviors	Cloudy	50-100m	Night with street lighting	General urban road	Normal road segment	Good pavement condition	Dry surface	Mountainous	Straight and flat	No separation	Asphalt		Roadside Tree	Normal Road Section	Male	46-50 years	Worker	Driving Standard Motorcycle	Driving Motorcycle	Driving Motorcycle	Motor Vehicle License	2	2 years		Used Seatbelt			Other behaviors impeding safe driving while driving		Primary	Severe Injury	Straight	Private Use		Motorcycle			1001	100
0	1	mixed traffic lane	injury accident	Other behaviors impairing safe driving	Other safety-impairing behaviors	Cloudy	50-100m	Night with street lighting	General urban road	Normal road segment	Good pavement condition	Dry surface	Mountainous	Straight and flat	No separation	Asphalt		Roadside Tree	Normal Road Section	Male	41-45 years	Self-employed	Driving Heavy Truck	Driving Car	Driving Car	Motor Vehicle License	17	16–20 years		Did Not Use Seatbelt			Illegal parking or refusal to move obstructing traffic		Secondary	No Injury	Stationary	Freight Transport	No	Heavy Truck			1001	100
0	1	mixed traffic lane	injury accident	Other behaviors impairing safe driving	Other safety-impairing behaviors	Sunny	Above 200 meters	Daytime	General urban road	Normal road segment	Good pavement condition	Dry surface	Hilly	Moderate curve & slope	No separation	Asphalt		No Protection	Normal Road Section	Male	31-35 years	Self-employed	Driving Small Passenger Car	Driving Car	Driving Car	Motor Vehicle License	2	2 years		Used Seatbelt			Other behaviors impeding safe driving while driving		Primary	No Injury	Right Turn	Private Use		Small Passenger Car			1008	0
0	1	mixed traffic lane	injury accident	Other behaviors impairing safe driving	Other safety-impairing behaviors	Sunny	Above 200 meters	Daytime	General urban road	Normal road segment	Good pavement condition	Dry surface	Hilly	Moderate curve & slope	No separation	Asphalt		No Protection	Normal Road Section	Female	61-65 years	Self-employed	Walking	Other							Crossing the Road	Fast Walking	Pedestrians do not cross the motor vehicle lane as required		Secondary	Minor Injury							1008	0
1	0	motor vehicle lane	fatal accident	Other behaviors impairing safe driving	Other safety-impairing behaviors	Sunny	Above 200 meters	Daytime	General urban road	Normal road segment	Good pavement condition	Dry surface	Hilly	Straight and flat	No separation	Asphalt		No Protection	Normal Road Section	Male	41-45 years	Worker	Driving Standard Motorcycle	Driving Motorcycle	Driving Motorcycle	Motor Vehicle License	5	5 years		Used Seatbelt			Other behaviors impeding safe driving while driving		Primary	No Injury	Straight	Private Use		Motorcycle			1006	0
1	0	motor vehicle lane	fatal accident	Other behaviors impairing safe driving	Other safety-impairing behaviors	Sunny	Above 200 meters	Daytime	General urban road	Normal road segment	Good pavement condition	Dry surface	Hilly	Straight and flat	No separation	Asphalt		No Protection	Normal Road Section	Male	65 years and above	Delivery Worker	Walking	Other							Crossing the Road	Normal Walking	Pedestrian crossed road without using crosswalk or facility		Secondary	Fatal							1006	0
1	0	motor vehicle lane	fatal accident	Driving a motor vehicle in the wrong direction	Wrong-way driving	Sunny	Above 200 meters	Daytime	General urban road	Normal road segment	Good pavement condition	Dry surface	Mountainous	Straight and flat	No separation	Asphalt		No Protection	Normal Road Section	Male	56-60 years	Other	Driving Tractor	Driving Tractor	Driving Tractor	Agricultural Vehicle License	4	4 years		Did Not Use Seatbelt						No Injury	Straight	Freight Transport		Tractor			1001	500
1	0	motor vehicle lane	fatal accident	Driving a motor vehicle in the wrong direction	Wrong-way driving	Sunny	Above 200 meters	Daytime	General urban road	Normal road segment	Good pavement condition	Dry surface	Mountainous	Straight and flat	No separation	Asphalt		No Protection	Normal Road Section	Male	46-50 years	Other	Driving Standard Motorcycle	Driving Motorcycle	Driving Motorcycle	Motor Vehicle License	5	5 years	0-19 mg/100ml	Used Seatbelt			Motor vehicle driving in reverse direction		Full	Fatal	Lane Change	Private Use		Motorcycle			1001	500
0	1	motor vehicle lane	injury accident	Failing to reverse the car according to the regulations	Illegal reversing	Rain	100-200 meters	Daytime	Class III road	Normal road segment	Good pavement condition	Dry surface	Hilly	Straight and flat	No separation	Cement concrete		No Protection	Normal Road Section	Male	51-55 years	Farmer	Driving Small Passenger Car	Driving Car	Driving Car	Motor Vehicle License	18	16–20 years		Used Seatbelt			Failing to reverse the car according to the regulations		Equal	No Injury	back a car	Private Use		Small Passenger Car			50	800
0	1	motor vehicle lane	injury accident	Failing to reverse the car according to the regulations	Illegal reversing	Rain	100-200 meters	Daytime	Class III road	Normal road segment	Good pavement condition	Dry surface	Hilly	Straight and flat	No separation	Cement concrete		No Protection	Normal Road Section	Female	65 years and above	Farmer	Walking	Other							Walking Normally	Slow Walking				Severe Injury							50	800
0	1	motor vehicle lane	injury accident	Failing to reverse the car according to the regulations	Illegal reversing	Rain	100-200 meters	Daytime	Class III road	Normal road segment	Good pavement condition	Dry surface	Hilly	Straight and flat	No separation	Cement concrete		No Protection	Normal Road Section	Male	41-45 years	Farmer	Driving Standard Motorcycle	Driving Motorcycle	Driving Motorcycle	Motor Vehicle License	4	4 years		Used Seatbelt			Fled scene after accident without constituting crime		Equal	No Injury	Straight	Private Use		Motorcycle			50	800
1	0	bicycle lane	fatal accident	Other behaviors impairing safe driving	Other safety-impairing behaviors	Sunny	100-200 meters	Dawn	Class I road	Normal road segment	Good pavement condition	Dry surface	Hilly	Straight and flat	No separation	Asphalt		W-beam Guardrail	Normal Road Section	Male	51-55 years	Other	Driving Light Motorcycle	Driving Motorcycle	Driving Motorcycle	Motor Vehicle License	7	6–10 years	Not Tested	Unknown			Other behaviors impeding safe driving while driving		Full	Fatal	Straight	Private Use		Motorcycle			1800	500
1	0	motor vehicle lane	fatal accident	Driving a motor vehicle in the wrong direction	Wrong-way driving	Sunny	Above 200 meters	Daytime	Class I road	Normal road segment	Good pavement condition	Dry surface	Hilly	Moderate curve	No separation	Asphalt		W-beam Guardrail	Normal Road Section	Male	51-55 years	Worker	Driving Standard Motorcycle	Driving Motorcycle	Driving Motorcycle	Motor Vehicle License	7	6–10 years	Not Tested	Used Seatbelt						Fatal	Left Turn	Private Use		Motorcycle			1794	700
1	0	motor vehicle lane	fatal accident	Driving a motor vehicle in the wrong direction	Wrong-way driving	Sunny	Above 200 meters	Daytime	Class I road	Normal road segment	Good pavement condition	Dry surface	Hilly	Moderate curve	No separation	Asphalt		W-beam Guardrail	Normal Road Section	Male	56-60 years	office worker	Driving Small Passenger Car	Driving Car	Driving Car	Motor Vehicle License	3	3 years	Not Tested	Unknown			Motor vehicle driving in reverse direction	Driving other vehicles over speed limit by 20%-50%	Full	No Injury	Right Turn	Private Use		Small Passenger Car			1794	700
0	1	motor vehicle lane	injury accident	The turning motor vehicle fails to let the straight vehicles and pedestrians go first.	Motor vehicle failed to yield to the right-of-way	Sunny	100-200 meters	Night without street lighting	Class II road	Normal road segment	Good pavement condition	Dry surface	Hilly	Straight and flat	No separation	Asphalt		No Protection	Normal Road Section	Male	51-55 years	Other	Driving Standard Motorcycle	Driving Motorcycle	Driving Motorcycle	Motor Vehicle License	6	6–10 years	Not Tested	Used Seatbelt			Obstructing the normal traffic of vehicles and pedestrians when turning around		Equal	Minor Injury	Left Turn	Private Use		Motorcycle			1828	600
0	1	motor vehicle lane	injury accident	The turning motor vehicle fails to let the straight vehicles and pedestrians go first.	Motor vehicle failed to yield to the right-of-way	Sunny	100-200 meters	Night without street lighting	Class II road	Normal road segment	Good pavement condition	Dry surface	Hilly	Straight and flat	No separation	Asphalt		No Protection	Normal Road Section	Male	46-50 years	Other	Driving Small Passenger Car	Driving Car	Driving Car	Motor Vehicle License	12	11–15 years	More than 80	Did Not Use Seatbelt			Driving a motor vehicle after being drunk	The motor vehicle violates the prohibition sign.	Equal	No Injury	Straight	Private Use		Small Passenger Car			1828	600
0	2	mixed traffic lane	injury accident	The motor vehicle passes through the intersection without light control, traffic police command and traffic sign marking control, and does not let the oncoming vehicle on the right road go first.	Motor vehicle failed to yield to the right-of-way	Cloudy	Above 200 meters	dusk	General urban road	Four-way intersection	Good pavement condition	Dry surface	Hilly	Moderate slope	No separation	Asphalt		No Protection	Normal Road Section	Male	41-45 years	Self-employed	Driving Standard Motorcycle	Driving Motorcycle	Driving Motorcycle	Motor Vehicle License	3	3 years		Used Seatbelt			The motor vehicle passes through the intersection without light control, traffic police command and traffic sign marking control, and does not let the oncoming vehicle on the right road go first.	Overtaking at railway crossings, intersections, narrow bridges, bends, steep slopes, tunnels, crosswalks, sections with heavy traffic, etc.	Primary	Minor Injury	Straight	Private Use		Motorcycle			1001	0
0	2	mixed traffic lane	injury accident	The motor vehicle passes through the intersection without light control, traffic police command and traffic sign marking control, and does not let the oncoming vehicle on the right road go first.	Motor vehicle failed to yield to the right-of-way	Cloudy	Above 200 meters	dusk	General urban road	Four-way intersection	Good pavement condition	Dry surface	Hilly	Moderate slope	No separation	Asphalt		No Protection	Normal Road Section	Male	26-30 years	Self-employed	Driving Small Passenger Car	Driving Car	Driving Car	Motor Vehicle License	3	3 years	Not Tested	Used Seatbelt						No Injury	Straight	Private Use		Small Passenger Car			1001	0
0	2	mixed traffic lane	injury accident	The motor vehicle passes through the intersection without light control, traffic police command and traffic sign marking control, and does not let the oncoming vehicle on the right road go first.	Motor vehicle failed to yield to the right-of-way	Cloudy	Above 200 meters	dusk	General urban road	Four-way intersection	Good pavement condition	Dry surface	Hilly	Moderate slope	No separation	Asphalt		No Protection	Normal Road Section	Female	51-55 years	Self-employed	Passenger on Motorcycle	Other												Minor Injury							1001	0
0	2	mixed traffic lane	injury accident	The motor vehicle passes through the intersection without light control, traffic police command and traffic sign marking control, and does not let the oncoming vehicle on the right road go first.	Motor vehicle failed to yield to the right-of-way	Cloudy	Above 200 meters	dusk	General urban road	Four-way intersection	Good pavement condition	Dry surface	Hilly	Moderate slope	No separation	Asphalt		No Protection	Normal Road Section	Male	51-55 years	Self-employed	Driving Standard Motorcycle	Driving Motorcycle	Driving Motorcycle	No License			Not Tested	Did Not Use Seatbelt			Other motor vehicles (excluding passenger cars) carrying more passengers than allowed		Secondary	No Injury	Straight	Private Use		Motorcycle			1001	0
0	1	mixed traffic lane	injury accident	Other unexpected causes	Other unexpected causes	Rain	Above 200 meters	Night without street lighting	Class II road	Normal road segment	Good pavement condition	Wet surface	Hilly	Moderate curve	No separation	Asphalt		No Protection	Normal Road Section	Male	26-30 years	Other	Driving Light Truck	Driving Car	Driving Car	Motor Vehicle License	12	11–15 years		Did Not Use Seatbelt						Minor Injury	Stationary	Freight Transport	No	Light Truck			1814	300
0	1	mixed traffic lane	injury accident	Other unexpected causes	Other unexpected causes	Rain	Above 200 meters	Night without street lighting	Class II road	Normal road segment	Good pavement condition	Wet surface	Hilly	Moderate curve	No separation	Asphalt		No Protection	Normal Road Section	Male	36-40 years	Other	Driving Small Passenger Car	Driving Car	Driving Car	Motor Vehicle License	7	6–10 years		Used Seatbelt					Full	No Injury	Left Turn	Private Use		Small Passenger Car			1814	300
0	2	motor vehicle lane	injury accident	Driving a motor vehicle without a driver's license	drive without a licence	Cloudy	Above 200 meters	dusk	General urban road	Three-way intersection	Good pavement condition	Dry surface	Hilly	Straight and flat	No separation	Asphalt		green belt	Normal Road Section	Male	18-20 years	Other	Driving Standard Motorcycle	Driving Motorcycle	Driving Motorcycle	No License			Not Tested	Did Not Use Helmet			Driving without a valid license	Driving a motor vehicle in violation of road traffic lights	Full	Minor Injury	Straight	Private Use		Motorcycle			1004	10
0	2	motor vehicle lane	injury accident	Driving a motor vehicle without a driver's license	drive without a licence	Cloudy	Above 200 meters	dusk	General urban road	Three-way intersection	Good pavement condition	Dry surface	Hilly	Straight and flat	No separation	Asphalt		green belt	Normal Road Section	Male	18-20 years	Other	Passenger on Motorcycle	Other												Minor Injury							1004	10
0	2	motor vehicle lane	injury accident	Driving a motor vehicle without a driver's license	drive without a licence	Cloudy	Above 200 meters	dusk	General urban road	Three-way intersection	Good pavement condition	Dry surface	Hilly	Straight and flat	No separation	Asphalt		green belt	Normal Road Section	Male	46-50 years	Other	Driving Small Passenger Car	Driving Car	Driving Car	Motor Vehicle License	7	6–10 years	Not Tested	Used Seatbelt						No Injury	Left Turn	Private Use		Small Passenger Car			1004	10
0	1	motor vehicle lane	injury accident	Failing to maintain a safe following distance in the same lane	Failing to maintain a safe following distance in the same lane	Rain	50-100m	Daytime	General urban road	Four-way intersection	Good pavement condition	Wet surface	Hilly	Moderate slope	Central separation	Asphalt	Movable guardrail	Roadside Tree	Normal Road Section	Male	41-45 years	Other	Driving Small Passenger Car	Driving Car	Driving Car	Motor Vehicle License	9	6–10 years		Unknown						No Injury	Stationary	Private Use		Small Passenger Car			1013	50
0	1	motor vehicle lane	injury accident	Failing to maintain a safe following distance in the same lane	Failing to maintain a safe following distance in the same lane	Rain	50-100m	Daytime	General urban road	Four-way intersection	Good pavement condition	Wet surface	Hilly	Moderate slope	Central separation	Asphalt	Movable guardrail	Roadside Tree	Normal Road Section	Male	26-30 years	Self-employed	Driving Small Passenger Car	Driving Car	Driving Car	Motor Vehicle License	6	6–10 years		Unknown						No Injury	Starting	Taxi Transport		Small Passenger Car			1013	50
0	1	motor vehicle lane	injury accident	Failing to maintain a safe following distance in the same lane	Failing to maintain a safe following distance in the same lane	Rain	50-100m	Daytime	General urban road	Four-way intersection	Good pavement condition	Wet surface	Hilly	Moderate slope	Central separation	Asphalt	Movable guardrail	Roadside Tree	Normal Road Section	Female	46-50 years	Other	Driving Light Motorcycle	Driving Motorcycle	Driving Motorcycle	No License				Unknown			Did not maintain safe distance in same lane	Driving a motor vehicle without a driver's license	Full	Minor Injury	Straight	Private Use		Motorcycle			1013	50
0	1	motor vehicle lane	injury accident	Other behaviors impairing safe driving	Other safety-impairing behaviors	Sunny	50-100m	Night with street lighting	Urban expressway	Normal road segment	Good pavement condition	Dry surface	Mountainous	Straight and flat	Central separation	Asphalt	Metal Guardrail	No Protection	Road sections that have been treated but still have hidden dangers	Male	21-25 years	Worker	Driving Small Passenger Car	Driving Car	Driving Car	Motor Vehicle License	2	2 years	0-19 mg/100ml	Used Seatbelt			Other behaviors impeding safe driving while driving		Primary	No Injury	Straight	Private Use		Small Passenger Car			1012	100
0	1	motor vehicle lane	injury accident	Other behaviors impairing safe driving	Other safety-impairing behaviors	Sunny	50-100m	Night with street lighting	Urban expressway	Normal road segment	Good pavement condition	Dry surface	Mountainous	Straight and flat	Central separation	Asphalt	Metal Guardrail	No Protection	Road sections that have been treated but still have hidden dangers	Male	65 years and above	Other	Walking	Other							Crossing the Road	Normal Walking	Pedestrian crossed road without using crosswalk or facility		Secondary	Severe Injury							1012	100
0	1	motor vehicle lane	injury accident	Other behaviors impairing safe driving	Other safety-impairing behaviors	Sunny	50-100m	Night with street lighting	Urban expressway	Normal road segment	Good pavement condition	Dry surface	Mountainous	Straight and flat	Central separation	Asphalt	Metal Guardrail	No Protection	Road sections that have been treated but still have hidden dangers	Male	26-30 years	Worker	Passenger in Mini Passenger Car	Other												No Injury							1012	100
0	3	mixed traffic lane	injury accident	Driving a motor vehicle without a driver's license	drive without a licence	Cloudy	Below 50 meters	Night without street lighting	Class II road	Normal road segment	Good pavement condition	Dry surface	Hilly	Moderate slope	No separation	Asphalt		No Protection		Male	61-65 years	Farmer	Walking	Other							Walking Normally	Normal Walking				Minor Injury							297	50
0	3	mixed traffic lane	injury accident	Driving a motor vehicle without a driver's license	drive without a licence	Cloudy	Below 50 meters	Night without street lighting	Class II road	Normal road segment	Good pavement condition	Dry surface	Hilly	Moderate slope	No separation	Asphalt		No Protection		Female	61-65 years	Farmer	Walking	Other							Walking Normally	Normal Walking				Severe Injury							297	50
0	3	mixed traffic lane	injury accident	Driving a motor vehicle without a driver's license	drive without a licence	Cloudy	Below 50 meters	Night without street lighting	Class II road	Normal road segment	Good pavement condition	Dry surface	Hilly	Moderate slope	No separation	Asphalt		No Protection		Male	46-50 years	Farmer	Driving Standard Motorcycle	Driving Motorcycle	Driving Motorcycle	No License				Did Not Use Helmet			Driving without a valid license		Full	Minor Injury	Straight	Private Use		Motorcycle			297	50
0	1	motor vehicle lane	injury accident	Non-motor vehicles are not registered according to law and driving on the road.	Driving on the road illegally (not)	Sunny	100-200 meters	Daytime	Class I road	Normal road segment	Good pavement condition	Dry surface	Mountainous	Straight and flat	No separation	Asphalt		No Protection		Male	56-60 years	Self-employed	Electric bicycle	Riding Non-Motor Vehicle									Non-motor vehicles are not registered according to law and driving on the road.		Primary	Minor Injury					exceed the standard	without	1828	300
0	1	motor vehicle lane	injury accident	Non-motor vehicles are not registered according to law and driving on the road.	Driving on the road illegally (not)	Sunny	100-200 meters	Daytime	Class I road	Normal road segment	Good pavement condition	Dry surface	Mountainous	Straight and flat	No separation	Asphalt		No Protection		Female	26-30 years	Self-employed	Driving Light Truck	Driving Car	Driving Car	Motor Vehicle License	1	Less than 1 year		Used Seatbelt			Other behaviors impeding safe driving while driving		Secondary	No Injury	Right Turn	Other Operational	No	Light Truck			1828	300
0	2	mixed traffic lane	injury accident	Other unexpected causes	Other unexpected causes	Sunny	50-100m	Night without street lighting	Class II road	Normal road segment	roadblock	Wet surface	Mountainous	Moderate slope	No separation	Asphalt		W-beam Guardrail	Normal Road Section	Male	51-55 years	Self-employed	other	Other									Engaging in other activities affecting traffic safety		Secondary	No Injury							1822	400
0	2	mixed traffic lane	injury accident	Other unexpected causes	Other unexpected causes	Sunny	50-100m	Night without street lighting	Class II road	Normal road segment	roadblock	Wet surface	Mountainous	Moderate slope	No separation	Asphalt		W-beam Guardrail	Normal Road Section	Female	46-50 years	Other	other	Other												Minor Injury							1822	400
0	2	mixed traffic lane	injury accident	Other unexpected causes	Other unexpected causes	Sunny	50-100m	Night without street lighting	Class II road	Normal road segment	roadblock	Wet surface	Mountainous	Moderate slope	No separation	Asphalt		W-beam Guardrail	Normal Road Section	Male	51-55 years	Farmer	Driving Standard Motorcycle	Driving Motorcycle	Driving Motorcycle	Motor Vehicle License	6	6–10 years		Used Seatbelt					Primary	Minor Injury	Straight	Private Use		Motorcycle			1822	400
0	1	motor vehicle lane	injury accident	Changing lanes and affecting the normal driving of motor vehicles	Illegal lane change	Sunny	100-200 meters	Daytime	General urban road	Normal road segment	Good pavement condition	Dry surface	Hilly	Moderate slope	No separation	Asphalt	Metal Guardrail	Metal Guardrail	Normal Road Section	Male	51-55 years	Self-employed	Driving Heavy Truck	Driving Car	Driving Car	Motor Vehicle License	22	21–25 years		Did Not Use Seatbelt			Lane change affected other vehicles		Full	No Injury	Right Turn	Freight Transport	No	Heavy Truck			1001	30
0	1	motor vehicle lane	injury accident	Changing lanes and affecting the normal driving of motor vehicles	Illegal lane change	Sunny	100-200 meters	Daytime	General urban road	Normal road segment	Good pavement condition	Dry surface	Hilly	Moderate slope	No separation	Asphalt	Metal Guardrail	Metal Guardrail	Normal Road Section	Male	41-45 years	Self-employed	Driving Standard Motorcycle	Driving Motorcycle	Driving Motorcycle	Motor Vehicle License	6	6–10 years		Used Seatbelt						Severe Injury	Right Turn	Private Use		Motorcycle			1001	30
0	3	mixed traffic lane	injury accident	Other unexpected causes	Other unexpected causes	Sunny	Above 200 meters	Daytime	Class II road	Normal road segment	Good pavement condition	Dry surface	Hilly	Moderate slope	No separation	Asphalt		W-beam Guardrail	Normal Road Section	Male	31-35 years	Other	Driving Small Passenger Car	Driving Car	Driving Car	Motor Vehicle License	6	6–10 years		Used Seatbelt					Full	Minor Injury	Straight	Private Use		Small Passenger Car			1821	800
0	3	mixed traffic lane	injury accident	Other unexpected causes	Other unexpected causes	Sunny	Above 200 meters	Daytime	Class II road	Normal road segment	Good pavement condition	Dry surface	Hilly	Moderate slope	No separation	Asphalt		W-beam Guardrail	Normal Road Section	Male	41-45 years	Other	Driving Small Passenger Car	Driving Car	Driving Car	Motor Vehicle License	7	6–10 years		Used Seatbelt						Minor Injury	Straight	Private Use		Small Passenger Car			1821	800
0	3	mixed traffic lane	injury accident	Other unexpected causes	Other unexpected causes	Sunny	Above 200 meters	Daytime	Class II road	Normal road segment	Good pavement condition	Dry surface	Hilly	Moderate slope	No separation	Asphalt		W-beam Guardrail	Normal Road Section	Female	51-55 years	Other	Passenger in Mini Passenger Car	Other												Minor Injury							1821	800
0	2	mixed traffic lane	injury accident	Other unexpected causes	Other unexpected causes	Rain	Above 200 meters	Daytime	Class II road	Normal road segment	Good pavement condition	Wet surface	Hilly	Moderate slope	No separation	Asphalt		W-beam Guardrail	Normal Road Section	Female	56-60 years	Other	Passenger in Mini Passenger Car	Other												Minor Injury							1813	400
0	2	mixed traffic lane	injury accident	Other unexpected causes	Other unexpected causes	Rain	Above 200 meters	Daytime	Class II road	Normal road segment	Good pavement condition	Wet surface	Hilly	Moderate slope	No separation	Asphalt		W-beam Guardrail	Normal Road Section	Male	36-40 years	Other	Driving a large bus	Driving Car	Driving Car	Motor Vehicle License	13	11–15 years		Used Seatbelt						No Injury	Straight	Highway Passenger Transport		motorbus			1813	400
0	2	mixed traffic lane	injury accident	Other unexpected causes	Other unexpected causes	Rain	Above 200 meters	Daytime	Class II road	Normal road segment	Good pavement condition	Wet surface	Hilly	Moderate slope	No separation	Asphalt		W-beam Guardrail	Normal Road Section	Male	21-25 years	Other	Driving Small Passenger Car	Driving Car	Driving Car	Motor Vehicle License	3	3 years		Used Seatbelt			Unknown or invalid code		Full	No Injury	Straight	Private Use		Small Passenger Car			1813	400
0	2	mixed traffic lane	injury accident	Other unexpected causes	Other unexpected causes	Rain	Above 200 meters	Daytime	Class II road	Normal road segment	Good pavement condition	Wet surface	Hilly	Moderate slope	No separation	Asphalt		W-beam Guardrail	Normal Road Section	Male	46-50 years	Other	Driving Small Passenger Car	Driving Car	Driving Car	Motor Vehicle License	4	4 years		Used Seatbelt						Minor Injury	Straight	Private Use		Small Passenger Car			1813	400
1	0	motor vehicle lane	fatal accident	Other behaviors impairing safe driving	Other safety-impairing behaviors	Rain	Above 200 meters	Daytime	General urban road	Three-way intersection	Good pavement condition	Wet surface	Mountainous	Moderate slope	No separation	Asphalt		Roadside Tree	Normal Road Section	Male	65 years and above	Farmer	Walking	Other							Crossing the Road	Normal Walking	Pedestrian crossed road without using crosswalk or facility		Secondary	Fatal							1005	20
1	0	motor vehicle lane	fatal accident	Other behaviors impairing safe driving	Other safety-impairing behaviors	Rain	Above 200 meters	Daytime	General urban road	Three-way intersection	Good pavement condition	Wet surface	Mountainous	Moderate slope	No separation	Asphalt		Roadside Tree	Normal Road Section	Male	36-40 years	Worker	Driving Small Passenger Car	Driving Car	Driving Car	Motor Vehicle License	19	16–20 years		Did Not Use Seatbelt			Did not slow down when approaching pedestrian crossing	Other behaviors impeding safe driving while driving	Primary	No Injury	Straight	Private Use		Small Passenger Car			1005	20
0	1	mixed traffic lane	injury accident	Failure to yield to pedestrians on roads without traffic signals	Motor vehicle failed to yield to pedestrians	Sunny	100-200 meters	Daytime	General urban road	Normal road segment	Good pavement condition	Dry surface	Mountainous	Moderate slope	No separation	Cement concrete		No Protection	Normal Road Section	Female	65 years and above	Farmer	Walking	Other							Walking Normally	Normal Walking				Severe Injury							1004	500
0	1	mixed traffic lane	injury accident	Failure to yield to pedestrians on roads without traffic signals	Motor vehicle failed to yield to pedestrians	Sunny	100-200 meters	Daytime	General urban road	Normal road segment	Good pavement condition	Dry surface	Mountainous	Moderate slope	No separation	Cement concrete		No Protection	Normal Road Section	Male	41-45 years	Self-employed	Drive a car train	Driving Car	Driving a trailer	Motor Vehicle License	19	16–20 years		Used Seatbelt			Failed to yield to pedestrians on unsignalized road		Full	No Injury	Straight	Freight Transport	No	semitrailer			1004	500
0	2	motor vehicle lane	injury accident	Others	Others	Sunny	100-200 meters	Daytime	General urban road	Three-way intersection	Good pavement condition	Dry surface	Hilly	Straight and flat	No separation	Asphalt		Roadside Tree		Female	46-50 years	Other	Take a tractor	Other												Minor Injury							1011	50
0	2	motor vehicle lane	injury accident	Others	Others	Sunny	100-200 meters	Daytime	General urban road	Three-way intersection	Good pavement condition	Dry surface	Hilly	Straight and flat	No separation	Asphalt		Roadside Tree		Female	46-50 years	Other	Driving Small Passenger Car	Driving Car	Driving Car	Motor Vehicle License	3	3 years	Not Tested	Used Seatbelt					Unidentifiable	No Injury	Left Turn	Private Use		Small Passenger Car			1011	50
0	2	motor vehicle lane	injury accident	Others	Others	Sunny	100-200 meters	Daytime	General urban road	Three-way intersection	Good pavement condition	Dry surface	Hilly	Straight and flat	No separation	Asphalt		Roadside Tree		Male	51-55 years	Other	Driving Tractor	Driving Tractor	Driving Tractor	Agricultural Vehicle License	2	2 years	Not Tested	Unknown					Unidentifiable	Minor Injury	Straight	Other Non-operational		Tractor			1011	50
0	1	motor vehicle lane	injury accident	Failing to carry the driving license with the vehicle	Failing to use the motor vehicle number plate and driving license as required.	Rain	Below 50 meters	Daytime	General urban road	Normal road segment	Good pavement condition	hydrops	Hilly	Straight and flat	Central separation	Asphalt	Isolation Pier (Block/Column)	Metal Guardrail	Normal Road Section	Male	51-55 years	Other	Walking	Other							Work on the road					Minor Injury							1001	30
0	1	motor vehicle lane	injury accident	Failing to carry the driving license with the vehicle	Failing to use the motor vehicle number plate and driving license as required.	Rain	Below 50 meters	Daytime	General urban road	Normal road segment	Good pavement condition	hydrops	Hilly	Straight and flat	Central separation	Asphalt	Isolation Pier (Block/Column)	Metal Guardrail	Normal Road Section	Male	51-55 years	Other	Driving Standard Motorcycle	Driving Motorcycle	Driving Motorcycle	Motor Vehicle License	2	2 years	Not Tested	Use a helmet			Failing to carry the driving license with the vehicle		Full	No Injury	Straight	Private Use		Motorcycle			1001	30
0	1	mixed traffic lane	injury accident	Other behaviors impairing safe driving	Other safety-impairing behaviors	Sunny	Above 200 meters	Daytime	General urban road	Normal road segment	Good pavement condition	Dry surface	Hilly	Moderate slope	No separation	Asphalt		No Protection	Normal Road Section	Female	65 years and above	Other	Walking	Other							Crossing the Road	Normal Walking	Pedestrian crossed road without using crosswalk or facility		Secondary	Minor Injury							1017	0
0	1	mixed traffic lane	injury accident	Other behaviors impairing safe driving	Other safety-impairing behaviors	Sunny	Above 200 meters	Daytime	General urban road	Normal road segment	Good pavement condition	Dry surface	Hilly	Moderate slope	No separation	Asphalt		No Protection	Normal Road Section	Male	46-50 years	Other	Driving Small Passenger Car	Driving Car	Driving Car	Motor Vehicle License	5	5 years		Used Seatbelt			Other behaviors impeding safe driving while driving		Primary	No Injury	Straight	Private Use		Small Passenger Car			1017	0
1	0	other	fatal accident	Other behaviors impairing safe driving	Other safety-impairing behaviors	Rain	Above 200 meters	Daytime	substandard	Three-way intersection	Good pavement condition	Wet surface	Mountainous	Moderate curve	No separation	Cement concrete		Metal Guardrail	Normal Road Section	Male	36-40 years	Other	Driving Light Motorcycle	Driving Motorcycle	Driving Motorcycle	No License			0-19 mg/100ml	Used Seatbelt			Other behaviors impeding safe driving while driving		Full	Fatal	Straight	Private Use		Motorcycle			1	10
0	1	motor vehicle lane	injury accident	Failure to yield to pedestrians on roads without traffic signals	Motor vehicle failed to yield to pedestrians	Cloudy	50-100m	Daytime	Class III road	Normal road segment	Good pavement condition	Dry surface	Hilly	Moderate curve & slope	No separation	Asphalt		W-beam Guardrail	Normal Road Section	Female	65 years and above	Farmer	Walking	Other							Crossing the Road		Pedestrian crossed road without using crosswalk or facility		Secondary	Severe Injury							411	900
0	1	motor vehicle lane	injury accident	Failure to yield to pedestrians on roads without traffic signals	Motor vehicle failed to yield to pedestrians	Cloudy	50-100m	Daytime	Class III road	Normal road segment	Good pavement condition	Dry surface	Hilly	Moderate curve & slope	No separation	Asphalt		W-beam Guardrail	Normal Road Section	Female	41-45 years	Self-employed	Driving Small Passenger Car	Driving Car	Driving Car	Motor Vehicle License	8	6–10 years	More than 80	Unknown			Failed to yield to pedestrians on unsignalized road		Primary	No Injury	Straight	Private Use		Small Passenger Car			411	900
0	1	mixed traffic lane	injury accident	Other unexpected causes	Other unexpected causes	Sunny	Above 200 meters	Daytime	Class II road	Normal road segment	Good pavement condition	Dry surface	Hilly	Straight and flat	No separation	Asphalt		W-beam Guardrail	Normal Road Section	Male	26-30 years	Other	Driving Small Passenger Car	Driving Car	Driving Car	Motor Vehicle License	3	3 years		Used Seatbelt			Unknown or invalid code		Full	No Injury	Straight	Private Use		Small Passenger Car			1827	700
0	1	mixed traffic lane	injury accident	Other unexpected causes	Other unexpected causes	Sunny	Above 200 meters	Daytime	Class II road	Normal road segment	Good pavement condition	Dry surface	Hilly	Straight and flat	No separation	Asphalt		W-beam Guardrail	Normal Road Section	Male	41-45 years	Other	Driving Standard Motorcycle	Driving Motorcycle	Driving Motorcycle	Motor Vehicle License	9	6–10 years		Used Seatbelt						Minor Injury	Straight	Private Use		Motorcycle			1827	700
0	1	mixed traffic lane	injury accident	Other behaviors impairing safe driving	Other safety-impairing behaviors	Sunny	Above 200 meters	Daytime	General urban road	Normal road segment	Good pavement condition	Dry surface	Hilly	Straight and flat	No separation	Asphalt		No Protection		Male	36-40 years	Self-employed	Driving Small Passenger Car	Driving Car	Driving Car	Motor Vehicle License	6	6–10 years		Used Seatbelt			Other behaviors impeding safe driving while driving		Primary	No Injury	Straight	Private Use		Small Passenger Car			1010	0
0	1	mixed traffic lane	injury accident	Other behaviors impairing safe driving	Other safety-impairing behaviors	Sunny	Above 200 meters	Daytime	General urban road	Normal road segment	Good pavement condition	Dry surface	Hilly	Straight and flat	No separation	Asphalt		No Protection		Female	61-65 years	Delivery Worker	Walking	Other							Crossing the Road	Normal Walking	Pedestrian crossed road without using crosswalk or facility		Secondary	Minor Injury							1010	0
0	1	motor vehicle lane	injury accident	Failure to yield to pedestrians on roads without traffic signals	Motor vehicle failed to yield to pedestrians	Rain	Above 200 meters	Daytime	Class II road	Normal road segment	Good pavement condition	Wet surface	Hilly	Straight and flat	No separation	Asphalt		No Protection	Normal Road Section	Male	46-50 years	Farmer	Driving Standard Motorcycle	Driving Motorcycle	Driving Motorcycle	Motor Vehicle License	6	6–10 years		Used Seatbelt			Fled scene after accident without constituting crime		Full	No Injury	Straight	Private Use		Motorcycle			1890	150
0	1	motor vehicle lane	injury accident	Failure to yield to pedestrians on roads without traffic signals	Motor vehicle failed to yield to pedestrians	Rain	Above 200 meters	Daytime	Class II road	Normal road segment	Good pavement condition	Wet surface	Hilly	Straight and flat	No separation	Asphalt		No Protection	Normal Road Section	Female	61-65 years	Farmer	Walking	Other							Walking Normally	Normal Walking				Severe Injury							1890	150
0	2	mixed traffic lane	injury accident	Driving a motor vehicle without a driver's license	drive without a licence	Sunny	50-100m	Daytime	Class III road	Other special section	construct	Dry surface	Hilly	sharp/sudden turn	No separation	Asphalt		W-beam Guardrail	Managing hidden danger sections.	Male	51-55 years	Self-employed	Driving Standard Motorcycle	Driving Motorcycle	Driving Motorcycle	No License				Unknown			Driving without a valid license		Primary	Minor Injury	Right Turn	Private Use		Motorcycle			413	650
0	2	mixed traffic lane	injury accident	Driving a motor vehicle without a driver's license	drive without a licence	Sunny	50-100m	Daytime	Class III road	Other special section	construct	Dry surface	Hilly	sharp/sudden turn	No separation	Asphalt		W-beam Guardrail	Managing hidden danger sections.	Male	51-55 years	Self-employed	Passenger on Motorcycle	Other												Minor Injury							413	650
0	2	mixed traffic lane	injury accident	Driving a motor vehicle without a driver's license	drive without a licence	Sunny	50-100m	Daytime	Class III road	Other special section	construct	Dry surface	Hilly	sharp/sudden turn	No separation	Asphalt		W-beam Guardrail	Managing hidden danger sections.	Male	31-35 years	Self-employed	Driving Small Passenger Car	Driving Car	Driving Car	Motor Vehicle License	1	Less than 1 year		Unknown					Secondary	No Injury	Left Turn	Private Use		Small Passenger Car			413	650
0	2	motor vehicle lane	injury accident	Driving a motor vehicle without a driver's license	drive without a licence	Cloudy	50-100m	Night with street lighting	General urban road	Three-way intersection	Good pavement condition	Dry surface	Mountainous	Moderate curve	No separation	Asphalt		No Protection	Normal Road Section	Male	18-20 years	Other	Passenger on Motorcycle	Other											Secondary	Minor Injury							1018	20
0	2	motor vehicle lane	injury accident	Driving a motor vehicle without a driver's license	drive without a licence	Cloudy	50-100m	Night with street lighting	General urban road	Three-way intersection	Good pavement condition	Dry surface	Mountainous	Moderate curve	No separation	Asphalt		No Protection	Normal Road Section	Male	18-20 years	Other	Driving Standard Motorcycle	Driving Motorcycle	Driving Motorcycle	No License			0-19 mg/100ml	Did Not Use Seatbelt			Driving without a valid license	When driving a two-wheeled motorcycle, the driver fails to wear a safety helmet as required.	Primary	Minor Injury	Right Turn	Private Use		Motorcycle			1018	20
1	1	motor vehicle lane	fatal accident	Others	Others	Rain	100-200 meters	Night with street lighting	General urban road	Normal road segment	Good pavement condition	Dry surface	Hilly	Moderate slope	No separation	Asphalt		No Protection	Normal Road Section	Male	41-45 years	Other	Driving Small Passenger Car	Driving Car	Driving Car	Motor Vehicle License	8	6–10 years	Not Tested	Unknown					Unidentifiable	Minor Injury	Parking	Taxi Transport		Small Passenger Car			1001	50
1	1	motor vehicle lane	fatal accident	Others	Others	Rain	100-200 meters	Night with street lighting	General urban road	Normal road segment	Good pavement condition	Dry surface	Hilly	Moderate slope	No separation	Asphalt		No Protection	Normal Road Section	Male	41-45 years	Other	Driving Small Passenger Car	Driving Car	Driving Car	Motor Vehicle License	11	11–15 years	Not Tested	Unknown					Unidentifiable	Fatal	Other	Taxi Transport		Small Passenger Car			1001	50
0	1	motor vehicle lane	injury accident	Other behaviors impairing safe driving	Other safety-impairing behaviors	Sunny	100-200 meters	Night with street lighting	General urban road	Normal road segment	Good pavement condition	Dry surface	Mountainous	Straight and flat	No separation	Asphalt		No Protection	Normal Road Section	Female	51-55 years	Other	Walking	Other							Crossing the Road	Normal Walking	Pedestrian crossed road without using crosswalk or facility		Secondary	Minor Injury							1006	0
0	1	motor vehicle lane	injury accident	Other behaviors impairing safe driving	Other safety-impairing behaviors	Sunny	100-200 meters	Night with street lighting	General urban road	Normal road segment	Good pavement condition	Dry surface	Mountainous	Straight and flat	No separation	Asphalt		No Protection	Normal Road Section	Male	31-35 years	Public security police	Driving Small Passenger Car	Driving Car	Driving Car	Motor Vehicle License	5	5 years	Not Tested	Used Seatbelt			Failed to yield to pedestrians on unsignalized road		Primary	No Injury	Straight	for police use		Small Passenger Car			1006	0
0	4	mixed traffic lane	injury accident	Other behaviors impairing safe driving	Other safety-impairing behaviors	Sunny	50-100m	dusk	substandard	Narrow road	Good pavement condition	Dry surface	Mountainous	Moderate curve & slope	No separation	Cement concrete		No Protection	Normal Road Section	Female	31-35 years	Farmer	Passenger on Motorcycle	Other												Minor Injury							1	500
0	4	mixed traffic lane	injury accident	Other behaviors impairing safe driving	Other safety-impairing behaviors	Sunny	50-100m	dusk	substandard	Narrow road	Good pavement condition	Dry surface	Mountainous	Moderate curve & slope	No separation	Cement concrete		No Protection	Normal Road Section	Male	36-40 years	Farmer	Passenger on Motorcycle	Other												Minor Injury							1	500
0	4	mixed traffic lane	injury accident	Other behaviors impairing safe driving	Other safety-impairing behaviors	Sunny	50-100m	dusk	substandard	Narrow road	Good pavement condition	Dry surface	Mountainous	Moderate curve & slope	No separation	Cement concrete		No Protection	Normal Road Section	Female	46-50 years	Farmer	Passenger on Motorcycle	Other												Minor Injury							1	500
0	4	mixed traffic lane	injury accident	Other behaviors impairing safe driving	Other safety-impairing behaviors	Sunny	50-100m	dusk	substandard	Narrow road	Good pavement condition	Dry surface	Mountainous	Moderate curve & slope	No separation	Cement concrete		No Protection	Normal Road Section	Male	61-65 years	Farmer	Driving Standard Motorcycle	Driving Motorcycle	Driving Motorcycle	No License				Did Not Use Seatbelt			Freight motor vehicles carrying operators in violation of regulations		Equal	Minor Injury	Straight	Private Use		Motorcycle			1	500
0	4	mixed traffic lane	injury accident	Other behaviors impairing safe driving	Other safety-impairing behaviors	Sunny	50-100m	dusk	substandard	Narrow road	Good pavement condition	Dry surface	Mountainous	Moderate curve & slope	No separation	Cement concrete		No Protection	Normal Road Section	Male	31-35 years	Worker	Driving Small Passenger Car	Driving Car	Driving Car	Motor Vehicle License	14	11–15 years	0-19 mg/100ml	Used Seatbelt			Improper passing meeting oncoming vehicle		Equal	No Injury	Straight	for police use		Small Passenger Car			1	500
1	1	motor vehicle lane	fatal accident	Other behaviors impairing safe driving	Other safety-impairing behaviors	Rain	Above 200 meters	Night with street lighting	General urban road	Normal road segment	Good pavement condition	Wet surface	Mountainous	Moderate curve	No separation	Asphalt		No Protection	Normal Road Section	Male	31-35 years	Other	Passenger on Motorcycle	Other												Minor Injury							1001	10
1	1	motor vehicle lane	fatal accident	Other behaviors impairing safe driving	Other safety-impairing behaviors	Rain	Above 200 meters	Night with street lighting	General urban road	Normal road segment	Good pavement condition	Wet surface	Mountainous	Moderate curve	No separation	Asphalt		No Protection	Normal Road Section	Male	31-35 years	Delivery Worker	Driving Standard Motorcycle	Driving Motorcycle	Driving Motorcycle	Motor Vehicle License	6	6–10 years	0-19 mg/100ml	Unknown			Other behaviors impeding safe driving while driving		Full	Fatal	Straight	Private Use		Motorcycle			1001	10
2	0	motor vehicle lane	fatal accident	Other behaviors impairing safe driving	Other safety-impairing behaviors	Sunny	Above 200 meters	Daytime	General urban road	Four-way intersection	Good pavement condition	Dry surface	Hilly	Straight and flat	No separation	Asphalt		No Protection	Normal Road Section	Female	51-55 years	Other	Passenger on Motorcycle	Other												Fatal							1001	200
2	0	motor vehicle lane	fatal accident	Other behaviors impairing safe driving	Other safety-impairing behaviors	Sunny	Above 200 meters	Daytime	General urban road	Four-way intersection	Good pavement condition	Dry surface	Hilly	Straight and flat	No separation	Asphalt		No Protection	Normal Road Section	Male	46-50 years	Other	Driving Heavy Truck	Driving Car	Driving Car	Motor Vehicle License	25	21–25 years	0-19 mg/100ml	Unknown			Failing to use lights according to regulations	Other behaviors impeding safe driving while driving	Equal	No Injury	Right Turn	Freight Transport	No	Heavy Truck			1001	200
2	0	motor vehicle lane	fatal accident	Other behaviors impairing safe driving	Other safety-impairing behaviors	Sunny	Above 200 meters	Daytime	General urban road	Four-way intersection	Good pavement condition	Dry surface	Hilly	Straight and flat	No separation	Asphalt		No Protection	Normal Road Section	Male	51-55 years	Other	Driving Light Motorcycle	Driving Motorcycle	Driving Motorcycle	No License			Not Tested	Did Not Use Helmet			Overtaking at railway crossings, intersections, narrow bridges, bends, steep slopes, tunnels, crosswalks, sections with heavy traffic, etc.	Driving a motor vehicle without a driver's license	Equal	Fatal	Straight	Private Use		Motorcycle			1001	200
0	1	mixed traffic lane	injury accident	Making a U-turn at a place where U-turn is prohibited or left-turn signs and markings are prohibited.	Illegal U-turn	Cloudy	50-100m	Daytime	General urban road	Normal road segment	Good pavement condition	Dry surface	Mountainous	Straight and flat	No separation	Asphalt		No Protection	Normal Road Section	Male	21-25 years	office worker	Driving Light Truck	Driving Car	Driving Car	Motor Vehicle License	2	2 years		Used Seatbelt			Making a U-turn at a place where U-turn is prohibited or left-turn signs and markings are prohibited.		Primary	No Injury	Left Turn	Commuter car for enterprises and institutions	No	Light Truck			1005	100
0	1	mixed traffic lane	injury accident	Making a U-turn at a place where U-turn is prohibited or left-turn signs and markings are prohibited.	Illegal U-turn	Cloudy	50-100m	Daytime	General urban road	Normal road segment	Good pavement condition	Dry surface	Mountainous	Straight and flat	No separation	Asphalt		No Protection	Normal Road Section	Male	21-25 years	Worker	Driving Standard Motorcycle	Driving Motorcycle	Driving Motorcycle	Motor Vehicle License	4	4 years		Did Not Use Seatbelt			When driving a two-wheeled motorcycle, the driver fails to wear a safety helmet as required.	Other behaviors impeding safe driving while driving	Secondary	Severe Injury	Straight	Private Use		Motorcycle			1005	100
0	2	mixed traffic lane	injury accident	Other behaviors impairing safe driving	Other safety-impairing behaviors	Cloudy	Above 200 meters	Night with street lighting	General urban road	Normal road segment	Good pavement condition	Dry surface	Hilly	Straight and flat	Central separation	Asphalt		No Protection		Male	41-45 years	Self-employed	Passenger in Mini Passenger Car	Other												Minor Injury							1010	0
0	2	mixed traffic lane	injury accident	Other behaviors impairing safe driving	Other safety-impairing behaviors	Cloudy	Above 200 meters	Night with street lighting	General urban road	Normal road segment	Good pavement condition	Dry surface	Hilly	Straight and flat	Central separation	Asphalt		No Protection		Male	21-25 years	Self-employed	Driving Small Passenger Car	Driving Car	Driving Car	Motor Vehicle License	8	6–10 years	More than 80	Used Seatbelt			Other behaviors impeding safe driving while driving	Driving a motor vehicle after drinking alcohol	Full	No Injury	Straight	Private Use		Small Passenger Car			1010	0
0	2	mixed traffic lane	injury accident	Other behaviors impairing safe driving	Other safety-impairing behaviors	Cloudy	Above 200 meters	Night with street lighting	General urban road	Normal road segment	Good pavement condition	Dry surface	Hilly	Straight and flat	Central separation	Asphalt		No Protection		Male	36-40 years	Self-employed	Passenger in Mini Passenger Car	Other												Minor Injury							1010	0
0	2	mixed traffic lane	injury accident	Other behaviors impairing safe driving	Other safety-impairing behaviors	Cloudy	Above 200 meters	Night with street lighting	General urban road	Normal road segment	Good pavement condition	Dry surface	Hilly	Straight and flat	Central separation	Asphalt		No Protection		Male	31-35 years	Farmer	Driving Small Passenger Car	Driving Car	Driving Car	Motor Vehicle License	9	6–10 years		Used Seatbelt						No Injury	Parking	Taxi Transport		Small Passenger Car			1010	0
0	2	mixed traffic lane	injury accident	Other behaviors impairing safe driving	Other safety-impairing behaviors	Cloudy	Above 200 meters	Night with street lighting	General urban road	Normal road segment	Good pavement condition	Dry surface	Hilly	Straight and flat	Central separation	Asphalt		No Protection		Male	46-50 years	Self-employed	Driving Small Passenger Car	Driving Car	Driving Car	Motor Vehicle License	13	11–15 years		Did Not Use Seatbelt						No Injury	Stationary	Private Use		Small Passenger Car			1010	0
0	2	mixed traffic lane	injury accident	Improper meeting of vehicles	Illegal meeting of vehicles	Sunny	50-100m	dusk	Class III road	Normal road segment	Good pavement condition	Dry surface	Hilly	Moderate curve	No separation	Asphalt		W-beam Guardrail		Male	41-45 years	Self-employed	Driving Standard Motorcycle	Driving Motorcycle	Driving Motorcycle	Motor Vehicle License	2	2 years		Used Seatbelt			Improper passing meeting oncoming vehicle	Driving other vehicles over speed limit by 20%-50%	Primary	Minor Injury	Left Turn	Private Use		Motorcycle			11	100
0	2	mixed traffic lane	injury accident	Improper meeting of vehicles	Illegal meeting of vehicles	Sunny	50-100m	dusk	Class III road	Normal road segment	Good pavement condition	Dry surface	Hilly	Moderate curve	No separation	Asphalt		W-beam Guardrail		Male	46-50 years	Farmer	Passenger on Motorcycle	Other												Minor Injury							11	100
0	2	mixed traffic lane	injury accident	Improper meeting of vehicles	Illegal meeting of vehicles	Sunny	50-100m	dusk	Class III road	Normal road segment	Good pavement condition	Dry surface	Hilly	Moderate curve	No separation	Asphalt		W-beam Guardrail		Female	31-35 years	Farmer	Driving Small Passenger Car	Driving Car	Driving Car	Motor Vehicle License	2	2 years		Used Seatbelt			Other behaviors impeding safe driving while driving	Driving a motor vehicle other than a medium-sized or above passenger truck, school bus or dangerous goods transport vehicle at a speed of more than 50% per hour.	Secondary	No Injury	Right Turn	Private Use		Small Passenger Car			11	100
0	2	motor vehicle lane	injury accident	The turning motor vehicle fails to let the straight vehicles and pedestrians go first.	Motor vehicle failed to yield to the right-of-way	Sunny	Above 200 meters	Night without street lighting	Class III road	Normal road segment	Good pavement condition	Dry surface	Hilly	Straight and flat	No separation	Asphalt		No Protection	Normal Road Section	Female	15-17 years	Farmer	Passenger on Motorcycle	Other												Minor Injury							3	100
0	2	motor vehicle lane	injury accident	The turning motor vehicle fails to let the straight vehicles and pedestrians go first.	Motor vehicle failed to yield to the right-of-way	Sunny	Above 200 meters	Night without street lighting	Class III road	Normal road segment	Good pavement condition	Dry surface	Hilly	Straight and flat	No separation	Asphalt		No Protection	Normal Road Section	Male	18-20 years	Farmer	Driving Standard Motorcycle	Driving Motorcycle	Driving Motorcycle	No License				Used Seatbelt			Improper passing meeting oncoming vehicle	Driving other vehicles over speed limit by 20%-50%	Secondary	No Injury	Straight	Private Use		Motorcycle			3	100
0	2	motor vehicle lane	injury accident	The turning motor vehicle fails to let the straight vehicles and pedestrians go first.	Motor vehicle failed to yield to the right-of-way	Sunny	Above 200 meters	Night without street lighting	Class III road	Normal road segment	Good pavement condition	Dry surface	Hilly	Straight and flat	No separation	Asphalt		No Protection	Normal Road Section	Male	41-45 years	Farmer	Driving Standard Motorcycle	Driving Motorcycle	Driving Motorcycle	Motor Vehicle License	5	5 years		Used Seatbelt			Driving a vehicle that does not conform to the quasi-driving type specified in the driver's license	The turning motor vehicle fails to let the straight vehicles and pedestrians go first.	Primary	Severe Injury	turn one's head away	Private Use		Motorcycle			3	100
0	1	mixed traffic lane	injury accident	Overtaking the oncoming car when it is possible to meet it.	Illegal overtaking	Sunny	Above 200 meters	Night without street lighting	Class II road	Normal road segment	Good pavement condition	Dry surface	Mountainous	Straight and flat	No separation	Asphalt		W-beam Guardrail	Normal Road Section	Male	21-25 years	Other	Driving Small Passenger Car	Driving Car	Driving Car	Motor Vehicle License	6	6–10 years		Used Seatbelt			Overtook when oncoming traffic might be encountered		Full	No Injury	Lane Change	Private Use		Small Passenger Car			1827	600
0	1	mixed traffic lane	injury accident	Overtaking the oncoming car when it is possible to meet it.	Illegal overtaking	Sunny	Above 200 meters	Night without street lighting	Class II road	Normal road segment	Good pavement condition	Dry surface	Mountainous	Straight and flat	No separation	Asphalt		W-beam Guardrail	Normal Road Section	Male	51-55 years	Other	Electric bicycle	Riding Non-Motor Vehicle												Minor Injury							1827	600
0	1	mixed traffic lane	injury accident	Overtaking the oncoming car when it is possible to meet it.	Illegal overtaking	Sunny	Above 200 meters	Night without street lighting	Class II road	Normal road segment	Good pavement condition	Dry surface	Mountainous	Straight and flat	No separation	Asphalt		W-beam Guardrail	Normal Road Section	Male	41-45 years	Other	Driving Small Passenger Car	Driving Car	Driving Car	Motor Vehicle License	7	6–10 years		Used Seatbelt						No Injury	Straight	Private Use		Small Passenger Car			1827	600
0	1	motor vehicle lane	injury accident	Other unexpected causes	Other unexpected causes	Sunny	Above 200 meters	Daytime	Class III road	Normal road segment	Good pavement condition	Dry surface	Hilly	Straight and flat	No separation	Asphalt		No Protection	Normal Road Section	Male	46-50 years	Other	Driving Standard Motorcycle	Driving Motorcycle	Driving Motorcycle	Motor Vehicle License	2	2 years		Used Seatbelt					Full	No Injury	Lane Change	Private Use		Motorcycle			452	100
0	1	motor vehicle lane	injury accident	Other unexpected causes	Other unexpected causes	Sunny	Above 200 meters	Daytime	Class III road	Normal road segment	Good pavement condition	Dry surface	Hilly	Straight and flat	No separation	Asphalt		No Protection	Normal Road Section	Male	65 years and above	Other	Walking	Other							Crossing the Road	Normal Walking				Minor Injury							452	100
0	1	motor vehicle lane	injury accident	Failure to stop for pedestrians at crosswalks	Motor vehicle failed to yield to pedestrians	Sunny	Above 200 meters	Daytime	General urban road	Normal road segment	Good pavement condition	Dry surface	Hilly	Straight and flat	No separation	Asphalt		Roadside Tree		Female	65 years and above	Other	Walking	Other							Crossing Pedestrian Crosswalk	Normal Walking				Minor Injury							1011	150
0	1	motor vehicle lane	injury accident	Failure to stop for pedestrians at crosswalks	Motor vehicle failed to yield to pedestrians	Sunny	Above 200 meters	Daytime	General urban road	Normal road segment	Good pavement condition	Dry surface	Hilly	Straight and flat	No separation	Asphalt		Roadside Tree		Male	46-50 years	Farmer	Driving Standard Motorcycle	Driving Motorcycle	Driving Motorcycle	Motor Vehicle License	2	2 years		Did Not Use Helmet			Failed to stop for pedestrian on crosswalk	Escaping after causing a traffic accident, which does not constitute a crime	Full	No Injury	Straight	Private Use		Motorcycle			1011	150
2	1	motor vehicle lane	fatal accident	Driving a motor vehicle without a driver's license	drive without a licence	Sunny	Above 200 meters	Daytime	Class III road	Normal road segment	Good pavement condition	Dry surface	Mountainous	Moderate curve & slope	No separation	Asphalt		W-beam Guardrail		Male	6-11 years	Primary School Student	Passenger on Motorcycle	Other												Minor Injury							419	900
2	1	motor vehicle lane	fatal accident	Driving a motor vehicle without a driver's license	drive without a licence	Sunny	Above 200 meters	Daytime	Class III road	Normal road segment	Good pavement condition	Dry surface	Mountainous	Moderate curve & slope	No separation	Asphalt		W-beam Guardrail		Male	41-45 years	Other	Driving Standard Motorcycle	Driving Motorcycle	Driving Motorcycle	No License			Not Tested	Did Not Use Helmet			Driving without a valid license	Driving other vehicles over speed limit by 20%-50%	Primary	Fatal	overtake	Private Use		Motorcycle			419	900
2	1	motor vehicle lane	fatal accident	Driving a motor vehicle without a driver's license	drive without a licence	Sunny	Above 200 meters	Daytime	Class III road	Normal road segment	Good pavement condition	Dry surface	Mountainous	Moderate curve & slope	No separation	Asphalt		W-beam Guardrail		Male	1-5 years	Preschool Child	Passenger on Motorcycle	Other												Fatal							419	900
2	1	motor vehicle lane	fatal accident	Driving a motor vehicle without a driver's license	drive without a licence	Sunny	Above 200 meters	Daytime	Class III road	Normal road segment	Good pavement condition	Dry surface	Mountainous	Moderate curve & slope	No separation	Asphalt		W-beam Guardrail		Male	41-45 years	Other	Driving Heavy Truck	Driving Car	Driving Car	Motor Vehicle License	16	16–20 years	Not Tested	Unknown			Driving a medium-sized or above truck on a road other than an expressway or an urban expressway exceeds the prescribed speed by more than 20% and does not reach 50%.		Secondary	No Injury	Right Turn	Freight Transport	No	Heavy Truck			419	900
1	0	mixed traffic lane	fatal accident	When a motor vehicle passes through an intersection without light control or traffic police command, it fails to give priority to the first party according to traffic signs and markings.	Motor vehicle failed to yield to the right-of-way	Cloudy	Above 200 meters	Daytime	substandard	Three-way intersection	Good pavement condition	Wet surface	Mountainous	Moderate curve & slope	Central separation	dirt road	green belt	Roadside Tree	Normal Road Section	Female	46-50 years	office worker	Driving Light Motorcycle	Driving Motorcycle	Driving Motorcycle	No License			0-19 mg/100ml	Did Not Use Helmet			When a motor vehicle passes through an intersection without light control or traffic police command, it fails to give priority to the first party according to traffic signs and markings.	Driving a motor vehicle without a driver's license	Primary	Fatal	Left Turn	Private Use		Motorcycle			0	600
1	0	mixed traffic lane	fatal accident	When a motor vehicle passes through an intersection without light control or traffic police command, it fails to give priority to the first party according to traffic signs and markings.	Motor vehicle failed to yield to the right-of-way	Cloudy	Above 200 meters	Daytime	substandard	Three-way intersection	Good pavement condition	Wet surface	Mountainous	Moderate curve & slope	Central separation	dirt road	green belt	Roadside Tree	Normal Road Section	Male	41-45 years	Self-employed	Driving Medium Truck	Driving Car	Driving Car	Motor Vehicle License	9	6–10 years		Used Seatbelt			Other behaviors impeding safe driving while driving		Secondary	No Injury	Straight	Freight Transport	No	Medium Truck			0	600
1	1	motor vehicle lane	fatal accident	Other behaviors impairing safe driving	Other safety-impairing behaviors	Cloudy	Above 200 meters	Night without street lighting	Class I road	Normal road segment	Good pavement condition	Dry surface	Mountainous	Moderate curve	No separation	Asphalt		W-beam Guardrail	Normal Road Section	Male	26-30 years	Worker	Passenger on Motorcycle	Other												Severe Injury							1786	900
1	1	motor vehicle lane	fatal accident	Other behaviors impairing safe driving	Other safety-impairing behaviors	Cloudy	Above 200 meters	Night without street lighting	Class I road	Normal road segment	Good pavement condition	Dry surface	Mountainous	Moderate curve	No separation	Asphalt		W-beam Guardrail	Normal Road Section	Male	26-30 years	Unemployed	Driving Standard Motorcycle	Driving Motorcycle	Driving Motorcycle	Motor Vehicle License	5	5 years	Not Tested	Use a helmet			Other behaviors impeding safe driving while driving		Full	Fatal	Straight	Private Use		Motorcycle			1786	900
0	1	mixed traffic lane	injury accident	Other behaviors impairing safe driving	Other safety-impairing behaviors	Cloudy	100-200 meters	Dawn	General urban road	Three-way intersection	Good pavement condition	Dry surface	Hilly	Moderate curve & slope	No separation	Asphalt		No Protection	Normal Road Section	Male	41-45 years	Other	Driving Standard Motorcycle	Driving Motorcycle	Driving Motorcycle	Motor Vehicle License	2	2 years		Did Not Use Helmet			Other behaviors impeding safe driving while driving	Escaping after causing a traffic accident, which does not constitute a crime	Full	No Injury	Straight	Private Use		Motorcycle			1008	0
0	1	mixed traffic lane	injury accident	Other behaviors impairing safe driving	Other safety-impairing behaviors	Cloudy	100-200 meters	Dawn	General urban road	Three-way intersection	Good pavement condition	Dry surface	Hilly	Moderate curve & slope	No separation	Asphalt		No Protection	Normal Road Section	Male	12-14 years old	Secondary/Vocational Student	Walking	Other							Crossing Pedestrian Crosswalk	Normal Walking				Minor Injury							1008	0
1	0	mixed traffic lane	fatal accident	Failure to yield to pedestrians on roads without traffic signals	Motor vehicle failed to yield to pedestrians	Cloudy	Above 200 meters	Daytime	Class III road	Normal road segment	Good pavement condition	Dry surface	Mountainous	Moderate curve	No separation	Cement concrete		No Protection	Normal Road Section	Male	26-30 years	Self-employed	Driving Heavy Truck	Driving Car	Driving Car	Motor Vehicle License	9	6–10 years	Not Tested	Unknown			Failed to yield to pedestrians on unsignalized road	The contents of the driving goods vehicle exceed the approved load mass by more than 30%	Primary	No Injury	Straight	Freight Transport	No	Heavy Truck			2	100
1	0	mixed traffic lane	fatal accident	Failure to yield to pedestrians on roads without traffic signals	Motor vehicle failed to yield to pedestrians	Cloudy	Above 200 meters	Daytime	Class III road	Normal road segment	Good pavement condition	Dry surface	Mountainous	Moderate curve	No separation	Cement concrete		No Protection	Normal Road Section	Male	1-5 years	Preschool Child	Walking	Other							Crossing the Road	Running	Preschoolers or mentally impaired persons walking unsupervised		Secondary	Fatal							2	100
1	0	mixed traffic lane	fatal accident	Failure to yield to pedestrians on roads without traffic signals	Motor vehicle failed to yield to pedestrians	Cloudy	Above 200 meters	Daytime	Class III road	Normal road segment	Good pavement condition	Dry surface	Mountainous	Moderate curve	No separation	Cement concrete		No Protection	Normal Road Section	Male	41-45 years	office worker	Driving Medium Passenger Car	Driving Car	Driving Car	Motor Vehicle License	16	16–20 years	Not Tested	Used Seatbelt			Driving a school bus to carry students, not placing school bus signs in accordance with the regulations		Secondary	No Injury	Parking	school bus		Medium Bus			2	100
1	0	motor vehicle lane	fatal accident	Other behaviors impairing safe driving	Other safety-impairing behaviors	Rain	100-200 meters	Daytime	Class II road	Normal road segment	Good pavement condition	Wet surface	Plain	Moderate slope	No separation	Asphalt		No Protection		Male	41-45 years	Other	Driving Standard Motorcycle	Driving Motorcycle	Driving Motorcycle	Motor Vehicle License	6	6–10 years	0-19 mg/100ml	Unknown			Other behaviors impeding safe driving while driving		Full	No Injury	Straight	Private Use		Motorcycle			1886	200
1	0	motor vehicle lane	fatal accident	Other behaviors impairing safe driving	Other safety-impairing behaviors	Rain	100-200 meters	Daytime	Class II road	Normal road segment	Good pavement condition	Wet surface	Plain	Moderate slope	No separation	Asphalt		No Protection		Male	51-55 years	Other	Walking	Other							Crossing the Road	Normal Walking				Fatal							1886	200
1	0	motor vehicle lane	fatal accident	Failure to stop for pedestrians at crosswalks	Motor vehicle failed to yield to pedestrians	Rain	100-200 meters	Daytime	General urban road	Normal road segment	Good pavement condition	Wet surface	Hilly	Straight and flat	Central separation	Asphalt	Metal Guardrail	Metal Guardrail	Normal Road Section	Female	65 years and above	Other	Walking	Other							Crossing Pedestrian Crosswalk	Normal Walking				Fatal							1006	200
1	0	motor vehicle lane	fatal accident	Failure to stop for pedestrians at crosswalks	Motor vehicle failed to yield to pedestrians	Rain	100-200 meters	Daytime	General urban road	Normal road segment	Good pavement condition	Wet surface	Hilly	Straight and flat	Central separation	Asphalt	Metal Guardrail	Metal Guardrail	Normal Road Section	Male	46-50 years	office worker	Driving a large bus	Driving Car	Driving Car	Motor Vehicle License	15	11–15 years	Not Tested	Unknown			Failed to stop for pedestrian on crosswalk	Driving mechanically unfit vehicle	Full	No Injury	Straight	Bus passenger transport		motorbus			1006	200
1	0	motor vehicle lane	fatal accident	Other behaviors impairing safe driving	Other safety-impairing behaviors	Cloudy	50-100m	Night without street lighting	Class II road	Normal road segment	Good pavement condition	Dry surface	Mountainous	Moderate curve & slope	No separation	Asphalt		W-beam Guardrail	Normal Road Section	Male	41-45 years	Worker	Driving Small Passenger Car	Driving Car	Driving Car	No License				Unknown			Driving without a valid license	Other behaviors impeding safe driving while driving	Equal	No Injury	Straight	Private Use		Small Passenger Car			282	850
1	0	motor vehicle lane	fatal accident	Other behaviors impairing safe driving	Other safety-impairing behaviors	Cloudy	50-100m	Night without street lighting	Class II road	Normal road segment	Good pavement condition	Dry surface	Mountainous	Moderate curve & slope	No separation	Asphalt		W-beam Guardrail	Normal Road Section	Male	65 years and above	Other	Walking	Other							Crossing the Road	Fast Walking	Pedestrian engaged in other unsafe behaviors		Equal	Fatal							282	850
0	1	motor vehicle lane	injury accident	Other behaviors impairing safe driving	Other safety-impairing behaviors	Cloudy	Above 200 meters	Daytime	General urban road	Normal road segment	Good pavement condition	Dry surface	Hilly	Straight and flat	No separation	Asphalt		No Protection	Normal Road Section	Male	56-60 years	Self-employed	Driving Heavy Truck	Driving Car	Driving Car	Motor Vehicle License	32	More than 25 years		Used Seatbelt			Other behaviors impeding safe driving while driving		Primary	No Injury	Straight	coach	No	Heavy Truck			1005	0
0	1	motor vehicle lane	injury accident	Other behaviors impairing safe driving	Other safety-impairing behaviors	Cloudy	Above 200 meters	Daytime	General urban road	Normal road segment	Good pavement condition	Dry surface	Hilly	Straight and flat	No separation	Asphalt		No Protection	Normal Road Section	Male	65 years and above	Farmer	Walking	Other							Walking Normally	Normal Walking			Secondary	Severe Injury							1005	0
0	1	mixed traffic lane	injury accident	Failure to yield to pedestrians on roads without traffic signals	Motor vehicle failed to yield to pedestrians	Sunny	50-100m	Daytime	Class IV road	Normal road segment	Good pavement condition	Dry surface	Hilly	Straight and flat	No separation	Cement concrete		Roadside Tree	Normal Road Section	Male	26-30 years	Self-employed	Driving Small Passenger Car	Driving Car	Driving Car	Motor Vehicle License	3	3 years		Unknown			Failed to yield to pedestrians on unsignalized road		Primary	No Injury	Straight	Private Use		Small Passenger Car			41	0
0	1	mixed traffic lane	injury accident	Failure to yield to pedestrians on roads without traffic signals	Motor vehicle failed to yield to pedestrians	Sunny	50-100m	Daytime	Class IV road	Normal road segment	Good pavement condition	Dry surface	Hilly	Straight and flat	No separation	Cement concrete		Roadside Tree	Normal Road Section	Male	51-55 years	Farmer	Walking	Other							Crossing the Road		Pedestrians do not cross the motor vehicle lane as required		Secondary	Minor Injury							41	0
0	1	mixed traffic lane	injury accident	Other behaviors impairing safe driving	Other safety-impairing behaviors	Sunny	100-200 meters	Night with street lighting	General urban road	Normal road segment	Good pavement condition	Dry surface	Hilly	Straight and flat	No separation	Asphalt		No Protection	Normal Road Section	Male	41-45 years	Self-employed	Driving Small Passenger Car	Driving Car	Driving Car	Motor Vehicle License	19	16–20 years		Used Seatbelt			Other behaviors impeding safe driving while driving		Secondary	No Injury	Straight	Taxi Transport		Small Passenger Car			1008	0
0	1	mixed traffic lane	injury accident	Other behaviors impairing safe driving	Other safety-impairing behaviors	Sunny	100-200 meters	Night with street lighting	General urban road	Normal road segment	Good pavement condition	Dry surface	Hilly	Straight and flat	No separation	Asphalt		No Protection	Normal Road Section	Male	21-25 years	College (junior college) students	Walking	Other							Crossing the Road	Normal Walking	Pedestrian crossed road without using crosswalk or facility		Secondary	Minor Injury							1008	0
0	1	mixed traffic lane	injury accident	Other behaviors impairing safe driving	Other safety-impairing behaviors	Sunny	100-200 meters	Night with street lighting	General urban road	Normal road segment	Good pavement condition	Dry surface	Hilly	Straight and flat	No separation	Asphalt		No Protection	Normal Road Section	Male	26-30 years	Self-employed	Driving Small Passenger Car	Driving Car	Driving Car	Motor Vehicle License	6	6–10 years		Used Seatbelt			Other behaviors impeding safe driving while driving		Primary	No Injury	Straight	Taxi Transport		Small Passenger Car			1008	0
0	2	mixed traffic lane	injury accident	Failing to maintain a safe following distance in the same lane	Failing to maintain a safe following distance in the same lane	Cloudy	100-200 meters	Night with street lighting	General urban road	Normal road segment	Good pavement condition	Dry surface	Hilly	Straight and flat	No separation	Asphalt		No Protection	Normal Road Section	Female	41-45 years	Self-employed	Passenger in Mini Passenger Car	Other												Minor Injury							1007	0
0	2	mixed traffic lane	injury accident	Failing to maintain a safe following distance in the same lane	Failing to maintain a safe following distance in the same lane	Cloudy	100-200 meters	Night with street lighting	General urban road	Normal road segment	Good pavement condition	Dry surface	Hilly	Straight and flat	No separation	Asphalt		No Protection	Normal Road Section	Male	21-25 years	Self-employed	Driving Small Passenger Car	Driving Car	Driving Car	Motor Vehicle License	6	6–10 years		Used Seatbelt			Did not maintain safe distance in same lane	Escaping after causing a traffic accident, which does not constitute a crime	Full	No Injury	Straight	Private Use		Small Passenger Car			1007	0
0	2	mixed traffic lane	injury accident	Failing to maintain a safe following distance in the same lane	Failing to maintain a safe following distance in the same lane	Cloudy	100-200 meters	Night with street lighting	General urban road	Normal road segment	Good pavement condition	Dry surface	Hilly	Straight and flat	No separation	Asphalt		No Protection	Normal Road Section	Male	41-45 years	Self-employed	Driving Small Passenger Car	Driving Car	Driving Car	Motor Vehicle License	4	4 years		Used Seatbelt						Minor Injury	Stationary	Private Use		Small Passenger Car			1007	0
0	2	mixed traffic lane	injury accident	Failing to maintain a safe following distance in the same lane	Failing to maintain a safe following distance in the same lane	Cloudy	100-200 meters	Night with street lighting	General urban road	Normal road segment	Good pavement condition	Dry surface	Hilly	Straight and flat	No separation	Asphalt		No Protection	Normal Road Section	Male	36-40 years	Self-employed	Driving Small Passenger Car	Driving Car	Driving Car	Motor Vehicle License	14	11–15 years		Used Seatbelt						No Injury	Stationary	Private Use		Small Passenger Car			1007	0
0	1	mixed traffic lane	injury accident	Other unexpected causes	Other unexpected causes	Sunny	Above 200 meters	Daytime	Class II road	Normal road segment	Good pavement condition	Dry surface	Hilly	Moderate curve	No separation	Asphalt		W-beam Guardrail	Normal Road Section	Male	36-40 years	Other	Driving Medium Passenger Car	Driving Car	Driving Car	Motor Vehicle License	16	16–20 years		Used Seatbelt					Secondary	No Injury	Left Turn	Highway Passenger Transport		Medium Bus			1810	700
0	1	mixed traffic lane	injury accident	Other unexpected causes	Other unexpected causes	Sunny	Above 200 meters	Daytime	Class II road	Normal road segment	Good pavement condition	Dry surface	Hilly	Moderate curve	No separation	Asphalt		W-beam Guardrail	Normal Road Section	Male	51-55 years	Farmer	Driving Standard Motorcycle	Driving Motorcycle	Driving Motorcycle	Motor Vehicle License	7	6–10 years		Used Seatbelt					Primary	Minor Injury	Right Turn	Private Use		Motorcycle			1810	700
0	2	motor vehicle lane	injury accident	Failure to yield to pedestrians on roads without traffic signals	Motor vehicle failed to yield to pedestrians	Cloudy	Above 200 meters	Daytime	Class III road	Normal road segment	Good pavement condition	Dry surface	Mountainous	Straight and flat	No separation	Cement concrete		No Protection	Normal Road Section	Male	26-30 years	Farmer	Driving Light Truck	Driving Car	Driving Car	Motor Vehicle License	11	11–15 years		Used Seatbelt			Failed to yield to pedestrians on unsignalized road	Driving other vehicles over speed limit by 20%-50%	Primary	No Injury	Straight	Freight Transport	No	Light Truck			10	500
0	2	motor vehicle lane	injury accident	Failure to yield to pedestrians on roads without traffic signals	Motor vehicle failed to yield to pedestrians	Cloudy	Above 200 meters	Daytime	Class III road	Normal road segment	Good pavement condition	Dry surface	Mountainous	Straight and flat	No separation	Cement concrete		No Protection	Normal Road Section	Male	1-5 years	Preschool Child	Walking	Other							Crossing the Road		Pedestrians not walking close to the roadside on roads without lane separation		Secondary	Severe Injury							10	500
0	2	motor vehicle lane	injury accident	Failure to yield to pedestrians on roads without traffic signals	Motor vehicle failed to yield to pedestrians	Cloudy	Above 200 meters	Daytime	Class III road	Normal road segment	Good pavement condition	Dry surface	Mountainous	Straight and flat	No separation	Cement concrete		No Protection	Normal Road Section	Female	51-55 years	Farmer	Walking	Other							Crossing the Road				Secondary	Severe Injury							10	500
2	0	motor vehicle lane	fatal accident	Failing to maintain a safe following distance in the same lane	Failing to maintain a safe following distance in the same lane	Sunny	Above 200 meters	Daytime	Class II road	Narrow road section	Good pavement condition	Dry surface	Hilly	Straight and flat	No separation	Asphalt		No Protection	Normal Road Section	Male	26-30 years	Other	Driving Small Passenger Car	Driving Car	Driving Car	Motor Vehicle License	6	6–10 years	More than 80	Unknown			Did not maintain safe distance in same lane	Escaping after causing a traffic accident, which constitutes a crime.	Full	No Injury	Straight	Private Use		Small Passenger Car			341	250
2	0	motor vehicle lane	fatal accident	Failing to maintain a safe following distance in the same lane	Failing to maintain a safe following distance in the same lane	Sunny	Above 200 meters	Daytime	Class II road	Narrow road section	Good pavement condition	Dry surface	Hilly	Straight and flat	No separation	Asphalt		No Protection	Normal Road Section	Male	51-55 years	office worker	Driving Standard Motorcycle	Driving Motorcycle	Driving Motorcycle	Motor Vehicle License	7	6–10 years	Not Tested	Used Seatbelt						Fatal	Straight	Private Use		Motorcycle			341	250
2	0	motor vehicle lane	fatal accident	Failing to maintain a safe following distance in the same lane	Failing to maintain a safe following distance in the same lane	Sunny	Above 200 meters	Daytime	Class II road	Narrow road section	Good pavement condition	Dry surface	Hilly	Straight and flat	No separation	Asphalt		No Protection	Normal Road Section	Female	51-55 years	office worker	Passenger on Motorcycle	Other												Fatal							341	250
1	1	motor vehicle lane	fatal accident	Other behaviors impairing safe driving	Other safety-impairing behaviors	Sunny	Above 200 meters	Daytime	Class IV road	Three-way intersection	Good pavement condition	Dry surface	Mountainous	Slope with sharp/sudden turn	No separation	Cement concrete		W-beam Guardrail	Normal Road Section	Male	21-25 years	Other	Driving Small Passenger Car	Driving Car	Driving Car	Motor Vehicle License	4	4 years	Not Tested	Used Seatbelt			Other behaviors impeding safe driving while driving		Full	No Injury	Right Turn	Private Use		Small Passenger Car			9	500
1	1	motor vehicle lane	fatal accident	Other behaviors impairing safe driving	Other safety-impairing behaviors	Sunny	Above 200 meters	Daytime	Class IV road	Three-way intersection	Good pavement condition	Dry surface	Mountainous	Slope with sharp/sudden turn	No separation	Cement concrete		W-beam Guardrail	Normal Road Section	Female	36-40 years	Other	Passenger in Mini Passenger Car	Other												Minor Injury							9	500
1	1	motor vehicle lane	fatal accident	Other behaviors impairing safe driving	Other safety-impairing behaviors	Sunny	Above 200 meters	Daytime	Class IV road	Three-way intersection	Good pavement condition	Dry surface	Mountainous	Slope with sharp/sudden turn	No separation	Cement concrete		W-beam Guardrail	Normal Road Section	Male	65 years and above	Other	Passenger in Mini Passenger Car	Other												Fatal							9	500
0	1	pedestrian crossing	injury accident	Failure to stop for pedestrians at crosswalks	Motor vehicle failed to yield to pedestrians	Sunny	Above 200 meters	Night with street lighting	General urban road	Three-way intersection	Good pavement condition	Dry surface	Hilly	Straight and flat	No separation	Asphalt		Roadside Tree		Male	36-40 years	Farmer	Driving Standard Motorcycle	Driving Motorcycle	Driving Motorcycle	Motor Vehicle License	1	Less than 1 year		Use a helmet			Failed to stop for pedestrian on crosswalk	Escaping after causing a traffic accident, which does not constitute a crime	Full	No Injury	Straight	Private Use		Motorcycle			1027	100
0	1	pedestrian crossing	injury accident	Failure to stop for pedestrians at crosswalks	Motor vehicle failed to yield to pedestrians	Sunny	Above 200 meters	Night with street lighting	General urban road	Three-way intersection	Good pavement condition	Dry surface	Hilly	Straight and flat	No separation	Asphalt		Roadside Tree		Female	65 years and above	Other	Walking	Other							Walking Normally	Normal Walking				Minor Injury							1027	100
0	1	motor vehicle lane	injury accident	Improper meeting of vehicles	Illegal meeting of vehicles	Sunny	100-200 meters	Night without street lighting	Class IV road	Normal road segment	Good pavement condition	Dry surface	Mountainous	Straight and flat	No separation	Asphalt		Metal Guardrail	Normal Road Section	Male	18-20 years	College (junior college) students	Driving Small Passenger Car	Driving Car	Driving Car	Motor Vehicle License	2	2 years		Used Seatbelt			Improper passing meeting oncoming vehicle		Equal	No Injury	Straight	Private Use		Small Passenger Car			3	500
0	1	motor vehicle lane	injury accident	Improper meeting of vehicles	Illegal meeting of vehicles	Sunny	100-200 meters	Night without street lighting	Class IV road	Normal road segment	Good pavement condition	Dry surface	Mountainous	Straight and flat	No separation	Asphalt		Metal Guardrail	Normal Road Section	Male	36-40 years	Farmer	Driving Standard Motorcycle	Driving Motorcycle	Driving Motorcycle	Motor Vehicle License	5	5 years		Used Seatbelt			Improper passing meeting oncoming vehicle		Equal	Severe Injury	Straight	Private Use		Motorcycle			3	500
1	2	motor vehicle lane	fatal accident	The motor vehicle passes through the intersection without light control, traffic police command and traffic sign marking control, and does not let the oncoming vehicle on the right road go first.	Motor vehicle failed to yield to the right-of-way	Sunny	Above 200 meters	Daytime	General urban road	Normal road segment	Good pavement condition	Dry surface	Hilly	Straight and flat	No separation	Asphalt		No Protection	Normal Road Section	Male	51-55 years	Other	Driving Standard Motorcycle	Driving Motorcycle	Driving Motorcycle	Motor Vehicle License	3	3 years	0-19 mg/100ml	Use a helmet			Other motor vehicles (excluding passenger cars) carrying more passengers than allowed	When driving a two-wheeled motorcycle, the driver fails to wear a safety helmet as required.	Secondary	Severe Injury	Straight	Private Use		Motorcycle			1001	0
1	2	motor vehicle lane	fatal accident	The motor vehicle passes through the intersection without light control, traffic police command and traffic sign marking control, and does not let the oncoming vehicle on the right road go first.	Motor vehicle failed to yield to the right-of-way	Sunny	Above 200 meters	Daytime	General urban road	Normal road segment	Good pavement condition	Dry surface	Hilly	Straight and flat	No separation	Asphalt		No Protection	Normal Road Section	Male	41-45 years	Other	Driving Small Passenger Car	Driving Car	Driving Car	Motor Vehicle License	13	11–15 years	Not Tested	Unknown			The motor vehicle passes through the intersection without light control, traffic police command and traffic sign marking control, and does not let the oncoming vehicle on the right road go first.		Primary	No Injury	Straight	coach		Small Passenger Car			1001	0
1	2	motor vehicle lane	fatal accident	The motor vehicle passes through the intersection without light control, traffic police command and traffic sign marking control, and does not let the oncoming vehicle on the right road go first.	Motor vehicle failed to yield to the right-of-way	Sunny	Above 200 meters	Daytime	General urban road	Normal road segment	Good pavement condition	Dry surface	Hilly	Straight and flat	No separation	Asphalt		No Protection	Normal Road Section	Male	6-11 years	Primary School Student	Passenger on Motorcycle	Other												Minor Injury							1001	0
1	2	motor vehicle lane	fatal accident	The motor vehicle passes through the intersection without light control, traffic police command and traffic sign marking control, and does not let the oncoming vehicle on the right road go first.	Motor vehicle failed to yield to the right-of-way	Sunny	Above 200 meters	Daytime	General urban road	Normal road segment	Good pavement condition	Dry surface	Hilly	Straight and flat	No separation	Asphalt		No Protection	Normal Road Section	Male	65 years and above	Farmer	Passenger on Motorcycle	Other												Fatal							1001	0
1	0	mixed traffic lane	fatal accident	Other behaviors impairing safe driving	Other safety-impairing behaviors	Sunny	Above 200 meters	Night with street lighting	Urban expressway	Normal road segment	Good pavement condition	Dry surface	Mountainous	Straight and flat	Central separation	Asphalt	Isolation Pier (Block/Column)	Metal Guardrail		Female	46-50 years	Other	Driving Light Truck	Driving Car	Driving Car	Motor Vehicle License	11	11–15 years	Not Tested	Unknown			Other behaviors impeding safe driving while driving		Primary	No Injury	Straight	Private Use	No	Light Truck			1010	20
1	0	mixed traffic lane	fatal accident	Other behaviors impairing safe driving	Other safety-impairing behaviors	Sunny	Above 200 meters	Night with street lighting	Urban expressway	Normal road segment	Good pavement condition	Dry surface	Mountainous	Straight and flat	Central separation	Asphalt	Isolation Pier (Block/Column)	Metal Guardrail		Female	65 years and above	Other	Walking	Other							Walking in Motor Vehicle Lane	Slow Walking	Pedestrians do not walk on the sidewalk		Secondary	Fatal							1010	20
2	0	motor vehicle lane	fatal accident	Changing lanes and affecting the normal driving of motor vehicles	Illegal lane change	Sunny	Above 200 meters	Daytime	General urban road	Circular intersection	Good pavement condition	Dry surface	Hilly	Moderate curve	No separation	Asphalt		Concrete guardrail	Normal Road Section	Male	51-55 years	Other	Driving Standard Motorcycle	Driving Motorcycle	Driving Motorcycle	Motor Vehicle License	4	4 years	0-19 mg/100ml	Unknown						Fatal	Left Turn	Private Use		Motorcycle			1001	0
2	0	motor vehicle lane	fatal accident	Changing lanes and affecting the normal driving of motor vehicles	Illegal lane change	Sunny	Above 200 meters	Daytime	General urban road	Circular intersection	Good pavement condition	Dry surface	Hilly	Moderate curve	No separation	Asphalt		Concrete guardrail	Normal Road Section	Male	61-65 years	Other	Passenger on Motorcycle	Other												Fatal							1001	0
2	0	motor vehicle lane	fatal accident	Changing lanes and affecting the normal driving of motor vehicles	Illegal lane change	Sunny	Above 200 meters	Daytime	General urban road	Circular intersection	Good pavement condition	Dry surface	Hilly	Moderate curve	No separation	Asphalt		Concrete guardrail	Normal Road Section	Male	36-40 years	Other	Driving Heavy Truck	Driving Car	Driving Car	Motor Vehicle License	14	11–15 years	0-19 mg/100ml	Unknown			Lane change affected other vehicles		Full	No Injury	Left Turn	Freight Transport	No	Heavy Truck			1001	0
0	1	mixed traffic lane	injury accident	Other behaviors impairing safe driving	Other safety-impairing behaviors	Cloudy	100-200 meters	Daytime	General urban road	Three-way intersection	Good pavement condition	Dry surface	Mountainous	Straight and flat	No separation	Asphalt		No Protection	Normal Road Section	Female	65 years and above	Unemployed	Walking	Other							Crossing the Road	Normal Walking	Pedestrian lying/playing/staying on roadway		Secondary	Severe Injury							1001	0
0	1	mixed traffic lane	injury accident	Other behaviors impairing safe driving	Other safety-impairing behaviors	Cloudy	100-200 meters	Daytime	General urban road	Three-way intersection	Good pavement condition	Dry surface	Mountainous	Straight and flat	No separation	Asphalt		No Protection	Normal Road Section	Female	26-30 years	Worker	Driving Small Passenger Car	Driving Car	Driving Car	Motor Vehicle License	6	6–10 years		Used Seatbelt			Other behaviors impeding safe driving while driving		Primary	No Injury	Left Turn	Private Use		Small Passenger Car			1001	0
0	1	motor vehicle lane	injury accident	Failure to yield to pedestrians on roads without traffic signals	Motor vehicle failed to yield to pedestrians	Sunny	100-200 meters	Night with street lighting	General urban road	Normal road segment	Good pavement condition	Wet surface	Hilly	Straight and flat	No separation	Cement concrete		No Protection	Normal Road Section	Male	21-25 years	Worker	Driving Light Truck	Driving Car	Driving Car	Motor Vehicle License	3	3 years		Unknown			Failed to yield to pedestrians on unsignalized road		Full	No Injury	Straight	Private Use	No	Light Truck			1006	0
0	1	motor vehicle lane	injury accident	Failure to yield to pedestrians on roads without traffic signals	Motor vehicle failed to yield to pedestrians	Sunny	100-200 meters	Night with street lighting	General urban road	Normal road segment	Good pavement condition	Wet surface	Hilly	Straight and flat	No separation	Cement concrete		No Protection	Normal Road Section	Female	65 years and above	Self-employed	Walking	Other							Walking Normally	Slow Walking				Severe Injury							1006	0
1	0	motor vehicle lane	fatal accident	Other behaviors impairing safe driving	Other safety-impairing behaviors	Cloudy	Above 200 meters	Daytime	General urban road	Normal road segment	Good pavement condition	Dry surface	Mountainous	Moderate curve	No separation	Asphalt		No Protection	Normal Road Section	Male	36-40 years	Other	Driving Heavy Truck	Driving Car	Driving Car	Motor Vehicle License	16	16–20 years	Not Tested	Unknown			Other behaviors impeding safe driving while driving	The motor vehicle violates the prohibition sign.	Primary	No Injury	Straight	Freight Transport	No	Heavy Truck			1004	200
1	0	motor vehicle lane	fatal accident	Other behaviors impairing safe driving	Other safety-impairing behaviors	Cloudy	Above 200 meters	Daytime	General urban road	Normal road segment	Good pavement condition	Dry surface	Mountainous	Moderate curve	No separation	Asphalt		No Protection	Normal Road Section	Female	65 years and above	Other	Walking	Other							Walking in Motor Vehicle Lane	Normal Walking	Pedestrians not walking close to the roadside on roads without lane separation		Secondary	Fatal							1004	200
0	1	motor vehicle lane	injury accident	Improper meeting of vehicles	Illegal meeting of vehicles	Sunny	Above 200 meters	Daytime	Class II road	Normal road segment	Good pavement condition	Wet surface	Hilly	Straight and flat	No separation	Asphalt		No Protection	Normal Road Section	Male	21-25 years	Farmer	Driving Small Passenger Car	Driving Car	Driving Car	Motor Vehicle License	2	2 years		Used Seatbelt			Improper passing meeting oncoming vehicle		Full	No Injury	Straight	Private Use		Small Passenger Car			1868	900
0	1	motor vehicle lane	injury accident	Improper meeting of vehicles	Illegal meeting of vehicles	Sunny	Above 200 meters	Daytime	Class II road	Normal road segment	Good pavement condition	Wet surface	Hilly	Straight and flat	No separation	Asphalt		No Protection	Normal Road Section	Male	41-45 years	Farmer	Walking	Other							Other	be motionless				Severe Injury							1868	900
0	1	motor vehicle lane	injury accident	Improper meeting of vehicles	Illegal meeting of vehicles	Sunny	Above 200 meters	Daytime	Class II road	Normal road segment	Good pavement condition	Wet surface	Hilly	Straight and flat	No separation	Asphalt		No Protection	Normal Road Section	Male	31-35 years	Public security police	Driving Small Passenger Car	Driving Car	Driving Car	Motor Vehicle License	3	3 years		Used Seatbelt						No Injury	Parking	coach		Small Passenger Car			1868	900
0	1	motor vehicle lane	injury accident			Cloudy		Daytime	General urban road	Normal road segment	Good pavement condition	Dry surface	Hilly	Moderate curve	No separation	Cement concrete		No Protection		Male	65 years and above	Self-employed	Walking	Other							Walking in Motor Vehicle Lane	Normal Walking				Severe Injury							1006	0
1	0	mixed traffic lane	fatal accident	Other behaviors impairing safe driving	Other safety-impairing behaviors	Sunny	Above 200 meters	Daytime	Class IV road	Normal road segment	Good pavement condition	Dry surface	Mountainous	Straight and flat	No separation	Cement concrete		Metal Guardrail	Normal Road Section	Male	41-45 years	Self-employed	Driving Standard Motorcycle	Driving Motorcycle	Driving Motorcycle	No License			Not Tested	Used Seatbelt			Driving without a valid license		Secondary	Fatal	Straight	Private Use		Motorcycle			6	50
1	0	mixed traffic lane	fatal accident	Other behaviors impairing safe driving	Other safety-impairing behaviors	Sunny	Above 200 meters	Daytime	Class IV road	Normal road segment	Good pavement condition	Dry surface	Mountainous	Straight and flat	No separation	Cement concrete		Metal Guardrail	Normal Road Section	Male	21-25 years	College (junior college) students	Driving Small Passenger Car	Driving Car	Driving Car	Motor Vehicle License	2	2 years	Not Tested	Used Seatbelt			Other behaviors impeding safe driving while driving	Other motor vehicles (excluding large/cargo/hazardous) exceeding speed limit by 10–20%	Primary	No Injury	Straight	Private Use		Small Passenger Car			6	50
0	1	motor vehicle lane	injury accident	Other unexpected causes	Other unexpected causes	Cloudy	50-100m	Night without street lighting	Class III road	Normal road segment	Good pavement condition	Wet surface	Hilly	Straight and flat	No separation	Asphalt		W-beam Guardrail	Normal Road Section	Male	41-45 years	Self-employed	Walking	Other							Walking in Motor Vehicle Lane				Secondary	Severe Injury							410	200
0	1	motor vehicle lane	injury accident	Other unexpected causes	Other unexpected causes	Cloudy	50-100m	Night without street lighting	Class III road	Normal road segment	Good pavement condition	Wet surface	Hilly	Straight and flat	No separation	Asphalt		W-beam Guardrail	Normal Road Section	Male	46-50 years	Self-employed	Driving Small Passenger Car	Driving Car	Driving Car	Motor Vehicle License	8	6–10 years		Unknown					Primary	No Injury	Straight	Private Use		Small Passenger Car			410	200
0	1	motor vehicle lane	injury accident	Other behaviors impairing safe driving	Other safety-impairing behaviors	Sunny	50-100m	Daytime	General urban road	Three-way intersection	Good pavement condition	Dry surface	Hilly	Moderate slope	No separation	Asphalt		Roadside Tree	Normal Road Section	Female	31-35 years	Other	Driving Light Truck	Driving Car	Driving Car	Motor Vehicle License	1	Less than 1 year		Used Seatbelt			Other behaviors impeding safe driving while driving		Primary	No Injury	Straight	Private Use	No	Light Truck			1009	30
0	1	motor vehicle lane	injury accident	Other behaviors impairing safe driving	Other safety-impairing behaviors	Sunny	50-100m	Daytime	General urban road	Three-way intersection	Good pavement condition	Dry surface	Hilly	Moderate slope	No separation	Asphalt		Roadside Tree	Normal Road Section	Male	36-40 years	Other	Driving Small Passenger Car	Driving Car	Driving Car	Motor Vehicle License	9	6–10 years		Used Seatbelt			Motor vehicles violate the prohibition of marking instructions			No Injury	Straight	Private Use		Small Passenger Car			1009	30
0	1	motor vehicle lane	injury accident	Other behaviors impairing safe driving	Other safety-impairing behaviors	Sunny	50-100m	Daytime	General urban road	Three-way intersection	Good pavement condition	Dry surface	Hilly	Moderate slope	No separation	Asphalt		Roadside Tree	Normal Road Section	Female	61-65 years	Other	Walking	Other							Walking Normally	Normal Walking	Pedestrians do not cross the motor vehicle lane as required		Secondary	Minor Injury							1009	30
1	0	motor vehicle lane	fatal accident	The motor vehicle violates the prohibition sign.	Violate traffic signals	Sunny	50-100m	Night with street lighting	Urban expressway	Three-way intersection	Good pavement condition	Dry surface	Hilly	Straight and flat	Central separation	Asphalt		Metal Guardrail	Normal Road Section	Male	65 years and above	Other	Walking	Other							Walking Normally	Normal Walking	Pedestrian engaged in other unsafe behaviors		Secondary	Fatal							1013	100
1	0	motor vehicle lane	fatal accident	The motor vehicle violates the prohibition sign.	Violate traffic signals	Sunny	50-100m	Night with street lighting	Urban expressway	Three-way intersection	Good pavement condition	Dry surface	Hilly	Straight and flat	Central separation	Asphalt		Metal Guardrail	Normal Road Section	Male	41-45 years	Other	Driving Small Passenger Car	Driving Car	Driving Car	Motor Vehicle License	8	6–10 years	0-19 mg/100ml	Unknown			The motor vehicle violates the prohibition sign.	Other behaviors impeding safe driving while driving	Primary	No Injury	Straight	Taxi Transport		Small Passenger Car			1013	100
0	1	motor vehicle lane	injury accident	Improper meeting of vehicles	Illegal meeting of vehicles	Cloudy	Below 50 meters	Daytime	Class III road	Normal road segment	concave-convex	Dry surface	Hilly	Moderate curve	No separation	Cement concrete		Metal Guardrail	Normal Road Section	Male	51-55 years	Farmer	Driving Standard Motorcycle	Driving Motorcycle	Driving Motorcycle	Motor Vehicle License	8	6–10 years		Used Seatbelt			Failing to take out compulsory motor vehicle third-party liability insurance as required			Severe Injury	Straight	Private Use		Motorcycle			38	500
0	1	motor vehicle lane	injury accident	Improper meeting of vehicles	Illegal meeting of vehicles	Cloudy	Below 50 meters	Daytime	Class III road	Normal road segment	concave-convex	Dry surface	Hilly	Moderate curve	No separation	Cement concrete		Metal Guardrail	Normal Road Section	Male	41-45 years	Farmer	Driving Small Passenger Car	Driving Car	Driving Car	Motor Vehicle License	7	6–10 years		Used Seatbelt			Improper passing meeting oncoming vehicle		Full	No Injury	Lane Change	Private Use		Small Passenger Car			38	500
1	0	motor vehicle lane	fatal accident	Other behaviors impairing safe driving	Other safety-impairing behaviors	Sunny	Below 50 meters	Night without street lighting	Class II road	Normal road segment	Good pavement condition	Dry surface	Mountainous	Straight and flat	No separation	Asphalt		No Protection	Normal Road Section	Male	65 years and above	Farmer	Walking	Other							Walking in Motor Vehicle Lane	Normal Walking	Pedestrian engaged in other unsafe behaviors		Secondary	Fatal							303	900
1	0	motor vehicle lane	fatal accident	Other behaviors impairing safe driving	Other safety-impairing behaviors	Sunny	Below 50 meters	Night without street lighting	Class II road	Normal road segment	Good pavement condition	Dry surface	Mountainous	Straight and flat	No separation	Asphalt		No Protection	Normal Road Section	Male	46-50 years	office worker	Driving a large bus	Driving Car	Driving Car	Motor Vehicle License	22	21–25 years		Unknown			Illegal parking or refusal to move obstructing traffic		Secondary	No Injury	Stationary	Bus passenger transport		motorbus			303	900
1	0	motor vehicle lane	fatal accident	Other behaviors impairing safe driving	Other safety-impairing behaviors	Sunny	Below 50 meters	Night without street lighting	Class II road	Normal road segment	Good pavement condition	Dry surface	Mountainous	Straight and flat	No separation	Asphalt		No Protection	Normal Road Section	Male	21-25 years	Other	Driving Small Passenger Car	Driving Car	Driving Car	Motor Vehicle License	3	3 years	Not Tested	Used Seatbelt			Other behaviors impeding safe driving while driving		Primary	No Injury	Straight	Other Non-operational		Small Passenger Car			303	900
0	1	motor vehicle lane	injury accident	Other behaviors impairing safe driving	Other safety-impairing behaviors	Rain	50-100m	Night with street lighting	General urban road	Normal road segment	Good pavement condition	Wet surface	Hilly	Straight and flat	No separation	Asphalt		No Protection	Normal Road Section	Male	26-30 years	Worker	Driving Small Passenger Car	Driving Car	Driving Car	Motor Vehicle License	9	6–10 years	More than 80	Used Seatbelt			Other behaviors impeding safe driving while driving		Full	No Injury	Straight	Private Use		Small Passenger Car			1004	0
0	1	motor vehicle lane	injury accident	Other behaviors impairing safe driving	Other safety-impairing behaviors	Rain	50-100m	Night with street lighting	General urban road	Normal road segment	Good pavement condition	Wet surface	Hilly	Straight and flat	No separation	Asphalt		No Protection	Normal Road Section	Female	61-65 years	Farmer	Walking	Other							Walking Normally	Normal Walking				Severe Injury							1004	0
0	1	motor vehicle lane	injury accident	Other behaviors impairing safe driving	Other safety-impairing behaviors	Cloudy	Below 50 meters	Night with street lighting	General urban road	Four-way intersection	Good pavement condition	Dry surface	Hilly	Straight and flat	No separation	Asphalt		No Protection		Male	41-45 years	Other	Walking	Other							Crossing the Road	Normal Walking	Pedestrian crossed road without using crosswalk or facility		Equal	Severe Injury							1004	20
0	1	motor vehicle lane	injury accident	Other behaviors impairing safe driving	Other safety-impairing behaviors	Cloudy	Below 50 meters	Night with street lighting	General urban road	Four-way intersection	Good pavement condition	Dry surface	Hilly	Straight and flat	No separation	Asphalt		No Protection		Male	41-45 years	Other	Driving Heavy Truck	Driving Car	Driving Car	Motor Vehicle License	18	16–20 years		Used Seatbelt			Other behaviors impeding safe driving while driving		Equal	No Injury	Straight	carriage of dangerous goods	No	Heavy Truck			1004	20
0	1	motor vehicle lane	injury accident	Other behaviors impairing safe driving	Other safety-impairing behaviors	Sunny	Above 200 meters	Daytime	Class II road	Normal road segment	Good pavement condition	Dry surface	Mountainous	Straight and flat	No separation	Asphalt		No Protection	Normal Road Section	Male	41-45 years	Farmer	Driving Standard Motorcycle	Driving Motorcycle	Driving Motorcycle	Motor Vehicle License	7	6–10 years	0-19 mg/100ml	Used Seatbelt			Other behaviors impeding safe driving while driving		Primary	No Injury	Straight	Private Use		Motorcycle			114	900
0	1	motor vehicle lane	injury accident	Other behaviors impairing safe driving	Other safety-impairing behaviors	Sunny	Above 200 meters	Daytime	Class II road	Normal road segment	Good pavement condition	Dry surface	Mountainous	Straight and flat	No separation	Asphalt		No Protection	Normal Road Section	Male	31-35 years	Other	Driving Light Truck	Driving Car	Driving Car	Motor Vehicle License	14	11–15 years		Did Not Use Seatbelt			Illegal parking or refusal to move obstructing traffic		Secondary	No Injury	Stationary	Private Use	No	Light Truck			114	900
0	1	motor vehicle lane	injury accident	Other behaviors impairing safe driving	Other safety-impairing behaviors	Sunny	Above 200 meters	Daytime	Class II road	Normal road segment	Good pavement condition	Dry surface	Mountainous	Straight and flat	No separation	Asphalt		No Protection	Normal Road Section	Female	46-50 years	Other	Passenger on Motorcycle	Other												Minor Injury							114	900
0	1	motor vehicle lane	injury accident	Non-motor vehicles do not pass in accordance with the provisions of traffic signals	Violating traffic signals (non-motor vehicle)	Sunny	Above 200 meters	Daytime	General urban road	Normal road segment	Good pavement condition	Dry surface	Hilly	Moderate curve & slope	No separation	Asphalt		Roadside Tree	Normal Road Section	Male	51-55 years	Other	Other non-motor vehicle	Riding Non-Motor Vehicle									Non-motor vehicles do not pass in accordance with the provisions of traffic signals		Primary	Severe Injury							1001	10
0	1	motor vehicle lane	injury accident	Non-motor vehicles do not pass in accordance with the provisions of traffic signals	Violating traffic signals (non-motor vehicle)	Sunny	Above 200 meters	Daytime	General urban road	Normal road segment	Good pavement condition	Dry surface	Hilly	Moderate curve & slope	No separation	Asphalt		Roadside Tree	Normal Road Section	Male	26-30 years	Other	Driving Small Passenger Car	Driving Car	Driving Car	Motor Vehicle License	3	3 years		Used Seatbelt			Other behaviors impeding safe driving while driving		Secondary	No Injury	Straight	Private Use		Small Passenger Car			1001	10
0	1	mixed traffic lane	injury accident	Motor vehicles violate the prohibition of marking instructions	Violate traffic signals	Cloudy	100-200 meters	Night with street lighting	General urban road	Normal road segment	Good pavement condition	Dry surface	Hilly	Straight and flat	No separation	Asphalt		No Protection		Male	26-30 years	Other	Driving Small Passenger Car	Driving Car	Driving Car	Motor Vehicle License	5	5 years		Used Seatbelt			Motor vehicles violate the prohibition of marking instructions		Full	No Injury	Lane Change	Private Use		Small Passenger Car			1006	300
0	1	mixed traffic lane	injury accident	Motor vehicles violate the prohibition of marking instructions	Violate traffic signals	Cloudy	100-200 meters	Night with street lighting	General urban road	Normal road segment	Good pavement condition	Dry surface	Hilly	Straight and flat	No separation	Asphalt		No Protection		Male	36-40 years	Other	Driving Small Passenger Car	Driving Car	Driving Car	Motor Vehicle License	12	11–15 years		Used Seatbelt						Minor Injury	Straight	Private Use		Small Passenger Car			1006	300
0	1	mixed traffic lane	injury accident	Other behaviors impairing safe driving	Other safety-impairing behaviors	Rain	100-200 meters	Night with street lighting	General urban road	Normal road segment	Good pavement condition	Wet surface	Hilly	Straight and flat	Non-isolation of central isolation machine	Asphalt	Metal Guardrail	Metal Guardrail	Normal Road Section	Male	46-50 years	Other	Driving Standard Motorcycle	Driving Motorcycle	Driving Motorcycle	Motor Vehicle License	6	6–10 years		Used Seatbelt			Other behaviors impeding safe driving while driving		Full	No Injury	Straight	Private Use		Motorcycle			1002	200
0	1	mixed traffic lane	injury accident	Other behaviors impairing safe driving	Other safety-impairing behaviors	Rain	100-200 meters	Night with street lighting	General urban road	Normal road segment	Good pavement condition	Wet surface	Hilly	Straight and flat	Non-isolation of central isolation machine	Asphalt	Metal Guardrail	Metal Guardrail	Normal Road Section	Male	46-50 years	Other	Walking	Other							Work on the road	Normal Walking				Minor Injury							1002	200
0	2	motor vehicle lane	injury accident	Overtaking when the preceding vehicle overtakes.	Illegal overtaking	Rain	50-100m	Daytime	Class III road	Normal road segment	Good pavement condition	Wet surface	Hilly	Moderate curve	No separation	Cement concrete		No Protection		Female	46-50 years	Migrant Worker	Passenger on Motorcycle	Other												Minor Injury							189	20
0	2	motor vehicle lane	injury accident	Overtaking when the preceding vehicle overtakes.	Illegal overtaking	Rain	50-100m	Daytime	Class III road	Normal road segment	Good pavement condition	Wet surface	Hilly	Moderate curve	No separation	Cement concrete		No Protection		Male	41-45 years	Migrant Worker	Driving Standard Motorcycle	Driving Motorcycle	Driving Motorcycle	Motor Vehicle License	1	Less than 1 year		Used Seatbelt			Overtaking when the preceding vehicle overtakes.		Full	Severe Injury	Straight	Private Use		Motorcycle			189	20
0	2	motor vehicle lane	injury accident	Overtaking when the preceding vehicle overtakes.	Illegal overtaking	Rain	50-100m	Daytime	Class III road	Normal road segment	Good pavement condition	Wet surface	Hilly	Moderate curve	No separation	Cement concrete		No Protection		Male	41-45 years	office worker	Driving a large bus	Driving Car	Driving Car	Motor Vehicle License	22	21–25 years		Used Seatbelt						No Injury	Straight	Bus passenger transport		motorbus			189	20
1	1	motor vehicle lane	fatal accident	Excessive fatigue continues to drive	fatigue driving	Sunny	Above 200 meters	Dawn	Class II road	Normal road segment	Good pavement condition	Dry surface	Mountainous	Straight and flat	No separation	Asphalt		W-beam Guardrail	Normal Road Section	Female	65 years and above	Farmer	Passenger on Motorcycle	Other									Motorcycle passenger not wearing helmet		Secondary	Minor Injury							54	800
1	1	motor vehicle lane	fatal accident	Excessive fatigue continues to drive	fatigue driving	Sunny	Above 200 meters	Dawn	Class II road	Normal road segment	Good pavement condition	Dry surface	Mountainous	Straight and flat	No separation	Asphalt		W-beam Guardrail	Normal Road Section	Male	65 years and above	Farmer	Driving Light Motorcycle	Driving Motorcycle	Driving Motorcycle	No License			Not Tested	Used Seatbelt			Driving without a valid license		Secondary	Fatal	Straight	Private Use		Motorcycle			54	800
1	1	motor vehicle lane	fatal accident	Excessive fatigue continues to drive	fatigue driving	Sunny	Above 200 meters	Dawn	Class II road	Normal road segment	Good pavement condition	Dry surface	Mountainous	Straight and flat	No separation	Asphalt		W-beam Guardrail	Normal Road Section	Male	21-25 years	Self-employed	Driving Small Passenger Car	Driving Car	Driving Car	Motor Vehicle License	7	6–10 years	Not Tested	Unknown			Driving while excessively fatigued		Primary	No Injury	Straight	Private Use		Small Passenger Car			54	800
0	1	motor vehicle lane	injury accident	Other behaviors impairing safe driving	Other safety-impairing behaviors	Sunny	Above 200 meters	Daytime	Class II road	Normal road segment	Good pavement condition	Dry surface	Mountainous	Straight and flat	No separation	Asphalt		No Protection	Normal Road Section	Male	41-45 years	Other	Driving Small Passenger Car	Driving Car	Driving Car	Motor Vehicle License	9	6–10 years		Used Seatbelt			Other behaviors impeding safe driving while driving		Full	No Injury	turn one's head away	Private Use		Small Passenger Car			111	300
0	1	motor vehicle lane	injury accident	Other behaviors impairing safe driving	Other safety-impairing behaviors	Sunny	Above 200 meters	Daytime	Class II road	Normal road segment	Good pavement condition	Dry surface	Mountainous	Straight and flat	No separation	Asphalt		No Protection	Normal Road Section	Male	65 years and above	Farmer	Walking	Other							Walking Normally	Normal Walking				Minor Injury							111	300
0	1	motor vehicle lane	injury accident	Other behaviors impairing safe driving	Other safety-impairing behaviors	Sunny	Above 200 meters	Daytime	Urban expressway	Normal road segment	Good pavement condition	Dry surface	Hilly	Moderate slope	No separation	Asphalt		No Protection	Normal Road Section	Male	51-55 years	Self-employed	Drive a car train	Driving Car	Driving a trailer	Motor Vehicle License	16	16–20 years	0-19 mg/100ml	Used Seatbelt			Other behaviors impeding safe driving while driving		Primary	No Injury	Straight	Freight Transport	No	tractor			1002	20
0	1	motor vehicle lane	injury accident	Other behaviors impairing safe driving	Other safety-impairing behaviors	Sunny	Above 200 meters	Daytime	Urban expressway	Normal road segment	Good pavement condition	Dry surface	Hilly	Moderate slope	No separation	Asphalt		No Protection	Normal Road Section	Female	65 years and above	Delivery Worker	Walking	Other							Crossing the Road	Normal Walking	Pedestrian crossed road without using crosswalk or facility		Secondary	Minor Injury							1002	20
0	1	bicycle lane	injury accident	Other behaviors impairing safe driving	Other safety-impairing behaviors	Cloudy	50-100m	Night with street lighting	Class IV road	Normal road segment	construct	Wet surface	Hilly	Straight and flat	No separation	Asphalt		W-beam Guardrail	Normal Road Section	Male	65 years and above	Other	Walking	Other							Other	Other				Minor Injury							1	10
0	1	bicycle lane	injury accident	Other behaviors impairing safe driving	Other safety-impairing behaviors	Cloudy	50-100m	Night with street lighting	Class IV road	Normal road segment	construct	Wet surface	Hilly	Straight and flat	No separation	Asphalt		W-beam Guardrail	Normal Road Section	Male	31-35 years	Other	Driving Small Passenger Car	Driving Car	Driving Car	Motor Vehicle License	16	16–20 years	More than 80	Unknown			Driving a motor vehicle after being drunk	Escaping after causing a traffic accident, which does not constitute a crime	Full	No Injury	Straight	Other Non-operational		Small Passenger Car			1	10
0	2	motor vehicle lane	injury accident	Driving a motor vehicle during the period when the driving license is revoked	drive without a licence	fog	100-200 meters	Dawn	Class II road	Normal road segment	Good pavement condition	Dry surface	Hilly	Straight and flat	No separation	Asphalt		Metal Guardrail	Normal Road Section	Female	41-45 years	Other	Passenger on Motorcycle	Other												Minor Injury							33	330
0	2	motor vehicle lane	injury accident	Driving a motor vehicle during the period when the driving license is revoked	drive without a licence	fog	100-200 meters	Dawn	Class II road	Normal road segment	Good pavement condition	Dry surface	Hilly	Straight and flat	No separation	Asphalt		Metal Guardrail	Normal Road Section	Male	46-50 years	Other	Driving Standard Motorcycle	Driving Motorcycle	Driving Motorcycle	No License				Unknown			Driving a motor vehicle during the period when the driving license is revoked		Primary	Minor Injury	Straight	Private Use		Motorcycle			33	330
0	2	motor vehicle lane	injury accident	Driving a motor vehicle during the period when the driving license is revoked	drive without a licence	fog	100-200 meters	Dawn	Class II road	Normal road segment	Good pavement condition	Dry surface	Hilly	Straight and flat	No separation	Asphalt		Metal Guardrail	Normal Road Section	Male	26-30 years	Other	Driving Small Passenger Car	Driving Car	Driving Car	Motor Vehicle License	7	6–10 years		Used Seatbelt			Other behaviors impeding safe driving while driving		Secondary	No Injury	Straight	Private Use		Small Passenger Car			33	330
1	0	motor vehicle lane	fatal accident	Passing through the crosswalk without slowing down	Not passing at low speed	Cloudy	Above 200 meters	Daytime	Class II road	Normal road segment	Good pavement condition	Dry surface	Mountainous	Moderate slope	No separation	Asphalt		No Protection	Normal Road Section	Male	21-25 years	Other	Driving Light Truck	Driving Car	Driving Car	Motor Vehicle License	1	Less than 1 year	Not Tested	Unknown			Did not slow down when approaching pedestrian crossing	Other motor vehicles (excluding large/cargo/hazardous) exceeding speed limit by 10–20%	Primary	No Injury	Straight	Freight Transport	No	Light Truck			77	620
1	0	motor vehicle lane	fatal accident	Passing through the crosswalk without slowing down	Not passing at low speed	Cloudy	Above 200 meters	Daytime	Class II road	Normal road segment	Good pavement condition	Dry surface	Mountainous	Moderate slope	No separation	Asphalt		No Protection	Normal Road Section	Male	65 years and above	Other	Walking	Other							Walking Normally	Running	Pedestrian crossed road without using crosswalk or facility	Pedestrians do not cross the motor vehicle lane as required	Secondary	Fatal							77	620
0	1	motor vehicle lane	injury accident	Other behaviors impairing safe driving	Other safety-impairing behaviors	Rain	100-200 meters	Daytime	Class III road	Normal road segment	Good pavement condition	Wet surface	Hilly	sharp/sudden turn	No separation	Asphalt		W-beam Guardrail		Female	65 years and above	Unemployed	Walking	Other							Walking Normally	Normal Walking				Minor Injury							184	400
0	1	motor vehicle lane	injury accident	Other behaviors impairing safe driving	Other safety-impairing behaviors	Rain	100-200 meters	Daytime	Class III road	Normal road segment	Good pavement condition	Wet surface	Hilly	sharp/sudden turn	No separation	Asphalt		W-beam Guardrail		Male	21-25 years	office worker	Driving Small Passenger Car	Driving Car	Driving Car	Motor Vehicle License	4	4 years	0-19 mg/100ml	Unknown			Other behaviors impeding safe driving while driving		Full	No Injury	Right Turn	Other Non-operational		Small Passenger Car			184	400
1	0	mixed traffic lane	fatal accident	Other behaviors impairing safe driving	Other safety-impairing behaviors	Sunny	Above 200 meters	Daytime	Class II road	Normal road segment	Good pavement condition	Dry surface	Mountainous	Straight and flat	No separation	Asphalt		W-beam Guardrail		Male	41-45 years	Other	Driving Small Passenger Car	Driving Car	Driving Car	Motor Vehicle License	12	11–15 years		Used Seatbelt			Other behaviors impeding safe driving while driving		Full	No Injury	Straight	Private Use		Small Passenger Car			201	500
1	0	mixed traffic lane	fatal accident	Other behaviors impairing safe driving	Other safety-impairing behaviors	Sunny	Above 200 meters	Daytime	Class II road	Normal road segment	Good pavement condition	Dry surface	Mountainous	Straight and flat	No separation	Asphalt		W-beam Guardrail		Male	65 years and above	Farmer	Walking	Other							Walking Normally	Normal Walking				Fatal							201	500
0	1	motor vehicle lane	injury accident	Improper meeting of vehicles	Illegal meeting of vehicles	Sunny	Above 200 meters	Daytime	Class III road	Normal road segment	Good pavement condition	Dry surface	Hilly	Straight and flat	No separation	Asphalt		No Protection	Normal Road Section	Male	41-45 years	Other	Driving Standard Motorcycle	Driving Motorcycle	Driving Motorcycle	Motor Vehicle License	11	11–15 years	Not Tested	Use a helmet			Improper passing meeting oncoming vehicle		Primary	Minor Injury	Straight	Private Use		Motorcycle			1	10
0	1	motor vehicle lane	injury accident	Improper meeting of vehicles	Illegal meeting of vehicles	Sunny	Above 200 meters	Daytime	Class III road	Normal road segment	Good pavement condition	Dry surface	Hilly	Straight and flat	No separation	Asphalt		No Protection	Normal Road Section	Male	41-45 years	Other	Driving Tractor	Driving Tractor	Driving Tractor	Agricultural Vehicle License	5	5 years	Not Tested	Unknown			Other behaviors impeding safe driving while driving		Secondary	No Injury	Straight	Private Use		Tractor			1	10
1	0	motor vehicle lane	fatal accident	Failure to yield to pedestrians on roads without traffic signals	Motor vehicle failed to yield to pedestrians	Sunny	Above 200 meters	Daytime	Class III road	Normal road segment	Good pavement condition	Dry surface	Hilly	Straight and flat	Central separation	Asphalt		No Protection	Normal Road Section	Male	65 years and above	Farmer	Walking	Other							Stop on the road					Fatal							185	500
1	0	motor vehicle lane	fatal accident	Failure to yield to pedestrians on roads without traffic signals	Motor vehicle failed to yield to pedestrians	Sunny	Above 200 meters	Daytime	Class III road	Normal road segment	Good pavement condition	Dry surface	Hilly	Straight and flat	Central separation	Asphalt		No Protection	Normal Road Section	Male	26-30 years	office worker	Driving Light Truck	Driving Car	Driving Car	Motor Vehicle License	9	6–10 years	0-19 mg/100ml	Used Seatbelt			Failed to yield to pedestrians on unsignalized road		Full	No Injury	Straight	Freight Transport	No	Light Truck			185	500
0	1	mixed traffic lane	injury accident	Failure to yield to pedestrians on roads without traffic signals	Motor vehicle failed to yield to pedestrians	Sunny	Above 200 meters	Daytime	Class IV road	Normal road segment	Good pavement condition	Dry surface	Hilly	Straight and flat	No separation	Asphalt		Roadside Tree		Male	15-17 years	Secondary/Vocational Student	Walking	Other							Walking Normally	Fast Walking				Minor Injury							1	500
0	1	mixed traffic lane	injury accident	Failure to yield to pedestrians on roads without traffic signals	Motor vehicle failed to yield to pedestrians	Sunny	Above 200 meters	Daytime	Class IV road	Normal road segment	Good pavement condition	Dry surface	Hilly	Straight and flat	No separation	Asphalt		Roadside Tree		Female	51-55 years	Farmer	Driving Small Passenger Car	Driving Car	Driving Car	Motor Vehicle License	5	5 years	Not Tested	Used Seatbelt			Failed to yield to pedestrians on unsignalized road		Full	No Injury	Straight	Private Use		Small Passenger Car			1	500
1	0	mixed traffic lane	fatal accident	Other behaviors impairing safe driving	Other safety-impairing behaviors	Cloudy	Above 200 meters	Daytime	Class III road	Normal road segment	Good pavement condition	Dry surface	Mountainous	Straight and flat	No separation	Asphalt		green belt	Normal Road Section	Male	31-35 years	Other	Driving Heavy Truck	Driving Car	Driving Car	Motor Vehicle License	6	6–10 years		Unknown			Illegal parking or refusal to move obstructing traffic		Secondary	No Injury	Parking	Freight Transport	No	Heavy Truck			10	700
1	0	mixed traffic lane	fatal accident	Other behaviors impairing safe driving	Other safety-impairing behaviors	Cloudy	Above 200 meters	Daytime	Class III road	Normal road segment	Good pavement condition	Dry surface	Mountainous	Straight and flat	No separation	Asphalt		green belt	Normal Road Section	Male	41-45 years	Other	Driving Standard Motorcycle	Driving Motorcycle	Driving Motorcycle	Motor Vehicle License	7	6–10 years	0-19 mg/100ml	Used Seatbelt			Other behaviors impeding safe driving while driving		Primary	Fatal	Straight	Other Non-operational		Motorcycle			10	700
1	1	mixed traffic lane	fatal accident	Obstructing the normal traffic of vehicles and pedestrians when turning around	Illegal U-turn	Sunny	Above 200 meters	Daytime	Class II road	Normal road segment	Good pavement condition	Dry surface	Mountainous	Moderate curve & slope	No separation	Asphalt		W-beam Guardrail	Normal Road Section	Male	46-50 years	Other	Driving Standard Motorcycle	Driving Motorcycle	Driving Motorcycle	Motor Vehicle License	6	6–10 years	Not Tested	Used Seatbelt			Driving a motor vehicle other than a medium-sized or above passenger truck, school bus or dangerous goods transport vehicle at a speed of more than 50% per hour.		Secondary	Severe Injury	Straight	Private Use		Motorcycle			42	650
1	1	mixed traffic lane	fatal accident	Obstructing the normal traffic of vehicles and pedestrians when turning around	Illegal U-turn	Sunny	Above 200 meters	Daytime	Class II road	Normal road segment	Good pavement condition	Dry surface	Mountainous	Moderate curve & slope	No separation	Asphalt		W-beam Guardrail	Normal Road Section	Female	46-50 years	Other	Passenger on Motorcycle	Other												Fatal							42	650
1	1	mixed traffic lane	fatal accident	Obstructing the normal traffic of vehicles and pedestrians when turning around	Illegal U-turn	Sunny	Above 200 meters	Daytime	Class II road	Normal road segment	Good pavement condition	Dry surface	Mountainous	Moderate curve & slope	No separation	Asphalt		W-beam Guardrail	Normal Road Section	Male	51-55 years	Other	Driving a large bus	Driving Car	Driving Car	Motor Vehicle License	31	More than 25 years	0-19 mg/100ml	Used Seatbelt			Obstructing the normal traffic of vehicles and pedestrians when turning around		Primary	No Injury	turn one's head away	Highway Passenger Transport		motorbus			42	650
0	4	motor vehicle lane	injury accident	Improper meeting of vehicles	Illegal meeting of vehicles	Sunny	Above 200 meters	Night with street lighting	Urban expressway	Normal road segment	Good pavement condition	Dry surface	Hilly	Straight and flat	Central separation	Asphalt	Metal Guardrail	No Protection	Normal Road Section	Female	41-45 years	Other	Driving Small Passenger Car	Driving Car	Driving Car	Motor Vehicle License	15	11–15 years	0-19 mg/100ml	Used Seatbelt			Other behaviors impeding safe driving while driving	Improper passing meeting oncoming vehicle	Full	Minor Injury	Straight	Private Use		Small Passenger Car			1001	1500
0	4	motor vehicle lane	injury accident	Improper meeting of vehicles	Illegal meeting of vehicles	Sunny	Above 200 meters	Night with street lighting	Urban expressway	Normal road segment	Good pavement condition	Dry surface	Hilly	Straight and flat	Central separation	Asphalt	Metal Guardrail	No Protection	Normal Road Section	Male	41-45 years	Other	Driving Small Passenger Car	Driving Car	Driving Car	Motor Vehicle License	15	11–15 years	Not Tested	Used Seatbelt						Minor Injury	Straight	Taxi Transport		Small Passenger Car			1001	1500
0	4	motor vehicle lane	injury accident	Improper meeting of vehicles	Illegal meeting of vehicles	Sunny	Above 200 meters	Night with street lighting	Urban expressway	Normal road segment	Good pavement condition	Dry surface	Hilly	Straight and flat	Central separation	Asphalt	Metal Guardrail	No Protection	Normal Road Section	Female	41-45 years	Other	Passenger in Mini Passenger Car	Other												Minor Injury							1001	1500
0	4	motor vehicle lane	injury accident	Improper meeting of vehicles	Illegal meeting of vehicles	Sunny	Above 200 meters	Night with street lighting	Urban expressway	Normal road segment	Good pavement condition	Dry surface	Hilly	Straight and flat	Central separation	Asphalt	Metal Guardrail	No Protection	Normal Road Section	Male	46-50 years	Other	Passenger in Mini Passenger Car	Other												Minor Injury							1001	1500
1	0	motor vehicle lane	fatal accident	Other behaviors impairing safe driving	Other safety-impairing behaviors	Sunny	50-100m	Night without street lighting	Class II road	Normal road segment	Good pavement condition	Dry surface	Hilly	Moderate slope	No separation	Asphalt		Metal Guardrail	Normal Road Section	Male	51-55 years	Other	Driving Standard Motorcycle	Driving Motorcycle	Driving Motorcycle	Motor Vehicle License	6	6–10 years	Not Tested	Unknown			Other behaviors impeding safe driving while driving		Full	No Injury	Straight	Private Use		Motorcycle			186	300
1	0	motor vehicle lane	fatal accident	Other behaviors impairing safe driving	Other safety-impairing behaviors	Sunny	50-100m	Night without street lighting	Class II road	Normal road segment	Good pavement condition	Dry surface	Hilly	Moderate slope	No separation	Asphalt		Metal Guardrail	Normal Road Section	Male	61-65 years	Farmer	Walking	Other							Other	Other				Fatal							186	300
0	1	mixed traffic lane	injury accident	Failure to yield to pedestrians on roads without traffic signals	Motor vehicle failed to yield to pedestrians	Sunny	Above 200 meters	Daytime	Urban expressway	Normal road segment	Good pavement condition	Dry surface	Hilly	Moderate slope	No separation	Asphalt		No Protection	Normal Road Section	Male	65 years and above	Delivery Worker	Walking	Other							Crossing the Road	Normal Walking	Pedestrian crossed road without using crosswalk or facility		Secondary	Minor Injury							1001	500
0	1	mixed traffic lane	injury accident	Failure to yield to pedestrians on roads without traffic signals	Motor vehicle failed to yield to pedestrians	Sunny	Above 200 meters	Daytime	Urban expressway	Normal road segment	Good pavement condition	Dry surface	Hilly	Moderate slope	No separation	Asphalt		No Protection	Normal Road Section	Male	15-17 years	Delivery Worker	Driving Standard Motorcycle	Driving Motorcycle	Driving Motorcycle	No License			Not Tested	Did Not Use Seatbelt			Driving without a valid license	When passing through a road without traffic signals, pedestrians fail to avoid crossing the road	Primary	No Injury	Straight	Private Use		Motorcycle			1001	500
0	1	mixed traffic lane	injury accident	Failure to stop for pedestrians at crosswalks	Motor vehicle failed to yield to pedestrians	Sunny	Above 200 meters	Daytime	General urban road	Normal road segment	Good pavement condition	Dry surface	Hilly	Moderate curve	No separation	Asphalt		green belt	Normal Road Section	Male	51-55 years	Public security police	Driving Small Passenger Car	Driving Car	Driving Car	Motor Vehicle License	2	2 years	0-19 mg/100ml	Used Seatbelt			Failed to stop for pedestrian on crosswalk		Full	No Injury	Straight	Private Use		Small Passenger Car			1014	300
0	1	mixed traffic lane	injury accident	Failure to stop for pedestrians at crosswalks	Motor vehicle failed to yield to pedestrians	Sunny	Above 200 meters	Daytime	General urban road	Normal road segment	Good pavement condition	Dry surface	Hilly	Moderate curve	No separation	Asphalt		green belt	Normal Road Section	Female	56-60 years	Unemployed	Walking	Other							Crossing Pedestrian Crosswalk	Normal Walking				Minor Injury							1014	300
0	2	mixed traffic lane	injury accident	Failing to maintain a safe following distance in the same lane	Failing to maintain a safe following distance in the same lane	Rain	50-100m	Night with street lighting	Urban expressway	Normal road segment	Good pavement condition	Dry surface	Hilly	Straight and flat	No separation	Asphalt		No Protection		Female	46-50 years	Other	Passenger in Mini Passenger Car	Other												Minor Injury							1007	20
0	2	mixed traffic lane	injury accident	Failing to maintain a safe following distance in the same lane	Failing to maintain a safe following distance in the same lane	Rain	50-100m	Night with street lighting	Urban expressway	Normal road segment	Good pavement condition	Dry surface	Hilly	Straight and flat	No separation	Asphalt		No Protection		Male	46-50 years	Other	Driving Small Passenger Car	Driving Car	Driving Car	Motor Vehicle License	19	16–20 years		Used Seatbelt						No Injury	Left Turn	Taxi Transport		Small Passenger Car			1007	20
0	2	mixed traffic lane	injury accident	Failing to maintain a safe following distance in the same lane	Failing to maintain a safe following distance in the same lane	Rain	50-100m	Night with street lighting	Urban expressway	Normal road segment	Good pavement condition	Dry surface	Hilly	Straight and flat	No separation	Asphalt		No Protection		Female	46-50 years	Other	Passenger in Mini Passenger Car	Other												Minor Injury							1007	20
0	2	mixed traffic lane	injury accident	Failing to maintain a safe following distance in the same lane	Failing to maintain a safe following distance in the same lane	Rain	50-100m	Night with street lighting	Urban expressway	Normal road segment	Good pavement condition	Dry surface	Hilly	Straight and flat	No separation	Asphalt		No Protection		Male	46-50 years	Other	Driving Small Passenger Car	Driving Car	Driving Car	Motor Vehicle License	16	16–20 years		Used Seatbelt						No Injury	Straight	Taxi Transport		Small Passenger Car			1007	20
0	2	mixed traffic lane	injury accident	Failing to maintain a safe following distance in the same lane	Failing to maintain a safe following distance in the same lane	Rain	50-100m	Night with street lighting	Urban expressway	Normal road segment	Good pavement condition	Dry surface	Hilly	Straight and flat	No separation	Asphalt		No Protection		Male	26-30 years	Other	Driving Small Passenger Car	Driving Car	Driving Car	Motor Vehicle License	2	2 years		Used Seatbelt			Did not maintain safe distance in same lane		Full	No Injury	Straight	Private Use		Small Passenger Car			1007	20
0	1	motor vehicle lane	injury accident	Other behaviors impairing safe driving	Other safety-impairing behaviors	Rain	Below 50 meters	Daytime	General urban road	Normal road segment	Good pavement condition	Wet surface	Hilly	Moderate curve	No separation	Asphalt		Roadside Tree		Male	21-25 years	office worker	Driving Standard Motorcycle	Driving Motorcycle	Driving Motorcycle	Motor Vehicle License	1	Less than 1 year	More than 80	Use a helmet			Other behaviors impeding safe driving while driving		Full	No Injury	Straight	Private Use		Motorcycle			1001	600
0	1	motor vehicle lane	injury accident	Other behaviors impairing safe driving	Other safety-impairing behaviors	Rain	Below 50 meters	Daytime	General urban road	Normal road segment	Good pavement condition	Wet surface	Hilly	Moderate curve	No separation	Asphalt		Roadside Tree		Female	46-50 years	Other	Walking	Other							Walking Normally	Normal Walking				Minor Injury							1001	600
1	2	motor vehicle lane	fatal accident	Driving a motor vehicle without a driver's license	drive without a licence	Rain	Below 50 meters	Daytime	Class II road	Normal road segment	Good pavement condition	Wet surface	Mountainous	Moderate curve	No separation	Asphalt		other	Normal Road Section	Female	51-55 years	Farmer	Passenger on Motorcycle	Other												Minor Injury							114	800
1	2	motor vehicle lane	fatal accident	Driving a motor vehicle without a driver's license	drive without a licence	Rain	Below 50 meters	Daytime	Class II road	Normal road segment	Good pavement condition	Wet surface	Mountainous	Moderate curve	No separation	Asphalt		other	Normal Road Section	Female	31-35 years	Farmer	Passenger on Motorcycle	Other												Minor Injury							114	800
1	2	motor vehicle lane	fatal accident	Driving a motor vehicle without a driver's license	drive without a licence	Rain	Below 50 meters	Daytime	Class II road	Normal road segment	Good pavement condition	Wet surface	Mountainous	Moderate curve	No separation	Asphalt		other	Normal Road Section	Male	36-40 years	office worker	Driving Heavy Truck	Driving Car	Driving Car	Motor Vehicle License	17	16–20 years	0-19 mg/100ml	Used Seatbelt			The motor vehicle violates the prohibition sign.		Secondary	No Injury	Left Turn	Freight Transport	No	Heavy Truck			114	800
1	2	motor vehicle lane	fatal accident	Driving a motor vehicle without a driver's license	drive without a licence	Rain	Below 50 meters	Daytime	Class II road	Normal road segment	Good pavement condition	Wet surface	Mountainous	Moderate curve	No separation	Asphalt		other	Normal Road Section	Male	61-65 years	Farmer	Driving Standard Motorcycle	Driving Motorcycle	Driving Motorcycle	No License			0-19 mg/100ml	Unknown			Driving without a valid license		Primary	Fatal	Right Turn	Private Use		Motorcycle			114	800
0	1	mixed traffic lane	injury accident	Failure to stop for pedestrians at crosswalks	Motor vehicle failed to yield to pedestrians	Cloudy	50-100m	Night without street lighting	Class IV road	Normal road segment	Good pavement condition	Dry surface	Hilly	Straight and flat	No separation	Asphalt		No Protection	Normal Road Section	Male	41-45 years	Worker	Driving Standard Motorcycle	Driving Motorcycle	Driving Motorcycle	Motor Vehicle License	13	11–15 years	Not Tested	Use a helmet			Failed to stop for pedestrian on crosswalk		Full	No Injury	Straight	Private Use		Motorcycle			10	100
0	1	mixed traffic lane	injury accident	Failure to stop for pedestrians at crosswalks	Motor vehicle failed to yield to pedestrians	Cloudy	50-100m	Night without street lighting	Class IV road	Normal road segment	Good pavement condition	Dry surface	Hilly	Straight and flat	No separation	Asphalt		No Protection	Normal Road Section	Male	65 years and above	Farmer	Walking	Other							Crossing the Road	Normal Walking				Minor Injury							10	100
0	3	motor vehicle lane	injury accident	The turning motor vehicle fails to let the straight vehicles and pedestrians go first.	Motor vehicle failed to yield to the right-of-way	Sunny	50-100m	Night with street lighting	Urban expressway	Ramp	Good pavement condition	Dry surface	Hilly	Straight and flat	Central separation	Asphalt	green belt	No Protection		Male	15-17 years	Other	Driving Light Motorcycle	Driving Motorcycle	Driving Motorcycle	No License				Did Not Use Helmet			Driving without a valid license	Other motor vehicles (excluding passenger cars) carrying more passengers than allowed	Secondary	Minor Injury	Straight	Private Use		Motorcycle			1001	500
0	3	motor vehicle lane	injury accident	The turning motor vehicle fails to let the straight vehicles and pedestrians go first.	Motor vehicle failed to yield to the right-of-way	Sunny	50-100m	Night with street lighting	Urban expressway	Ramp	Good pavement condition	Dry surface	Hilly	Straight and flat	Central separation	Asphalt	green belt	No Protection		Male	15-17 years	Other	Passenger on Motorcycle	Other												Minor Injury							1001	500
0	3	motor vehicle lane	injury accident	The turning motor vehicle fails to let the straight vehicles and pedestrians go first.	Motor vehicle failed to yield to the right-of-way	Sunny	50-100m	Night with street lighting	Urban expressway	Ramp	Good pavement condition	Dry surface	Hilly	Straight and flat	Central separation	Asphalt	green belt	No Protection		Male	41-45 years	Other	Drive a low-speed car	Driving an agricultural transport vehicle	Driving Car	Motor Vehicle License	2	2 years		Used Seatbelt			The turning motor vehicle fails to let the straight vehicles and pedestrians go first.		Primary	No Injury	Left Turn	Private Use		other			1001	500
0	3	motor vehicle lane	injury accident	The turning motor vehicle fails to let the straight vehicles and pedestrians go first.	Motor vehicle failed to yield to the right-of-way	Sunny	50-100m	Night with street lighting	Urban expressway	Ramp	Good pavement condition	Dry surface	Hilly	Straight and flat	Central separation	Asphalt	green belt	No Protection		Male	15-17 years	Other	Passenger on Motorcycle	Other												Minor Injury							1001	500
0	1	motor vehicle lane	injury accident	Non-motor vehicles not keeping to the right on roads without bicycle lanes	Driving illegally (not)	Sunny	100-200 meters	Night with street lighting	Urban expressway	Normal road segment	Good pavement condition	Dry surface	Hilly	Moderate slope	No separation	Asphalt		No Protection		Male	21-25 years	Delivery Worker	Other non-motor vehicle	Riding Non-Motor Vehicle									Non-motorized vehicle not keeping right without designated lane		Primary	No Injury							1009	200
0	1	motor vehicle lane	injury accident	Non-motor vehicles not keeping to the right on roads without bicycle lanes	Driving illegally (not)	Sunny	100-200 meters	Night with street lighting	Urban expressway	Normal road segment	Good pavement condition	Dry surface	Hilly	Moderate slope	No separation	Asphalt		No Protection		Male	46-50 years	Delivery Worker	Walking	Other							Crossing the Road		Pedestrians do not walk on the sidewalk		Secondary	Minor Injury							1009	200
1	3	motor vehicle lane	fatal accident	The turning motor vehicle fails to let the straight vehicles and pedestrians go first.	Motor vehicle failed to yield to the right-of-way	Cloudy	Above 200 meters	Daytime	Class III road	Normal road segment	Good pavement condition	Dry surface	Hilly	Moderate slope	Central separation	Asphalt		No Protection		Female	46-50 years	Farmer	Passenger on Motorcycle	Other												Severe Injury							177	140
1	3	motor vehicle lane	fatal accident	The turning motor vehicle fails to let the straight vehicles and pedestrians go first.	Motor vehicle failed to yield to the right-of-way	Cloudy	Above 200 meters	Daytime	Class III road	Normal road segment	Good pavement condition	Dry surface	Hilly	Moderate slope	Central separation	Asphalt		No Protection		Female	46-50 years	Farmer	Passenger on Motorcycle	Other												Severe Injury							177	140
1	3	motor vehicle lane	fatal accident	The turning motor vehicle fails to let the straight vehicles and pedestrians go first.	Motor vehicle failed to yield to the right-of-way	Cloudy	Above 200 meters	Daytime	Class III road	Normal road segment	Good pavement condition	Dry surface	Hilly	Moderate slope	Central separation	Asphalt		No Protection		Male	46-50 years	Farmer	Driving Light Motorcycle	Driving Motorcycle	Driving Motorcycle	No License			Not Tested	Did Not Use Seatbelt			Driving without a valid license	The turning motor vehicle fails to let the straight vehicles and pedestrians go first.	Primary	Fatal	Left Turn	Private Use		Motorcycle			177	140
1	3	motor vehicle lane	fatal accident	The turning motor vehicle fails to let the straight vehicles and pedestrians go first.	Motor vehicle failed to yield to the right-of-way	Cloudy	Above 200 meters	Daytime	Class III road	Normal road segment	Good pavement condition	Dry surface	Hilly	Moderate slope	Central separation	Asphalt		No Protection		Male	41-45 years	Farmer	Driving Light Truck	Driving Car	Driving Car	Motor Vehicle License	10	6–10 years	0-19 mg/100ml	Unknown			The contents of the driving goods vehicle exceed the approved load mass by more than 30%		Secondary	No Injury	Straight	Freight Transport	No	Light Truck			177	140
1	3	motor vehicle lane	fatal accident	The turning motor vehicle fails to let the straight vehicles and pedestrians go first.	Motor vehicle failed to yield to the right-of-way	Cloudy	Above 200 meters	Daytime	Class III road	Normal road segment	Good pavement condition	Dry surface	Hilly	Moderate slope	Central separation	Asphalt		No Protection		Female	51-55 years	Farmer	Passenger on Motorcycle	Other												Minor Injury							177	140
0	1	bicycle lane	injury accident	Other behaviors impairing safe driving	Other safety-impairing behaviors	Sunny	Above 200 meters	Daytime	Urban expressway	Four-way intersection	Good pavement condition	Dry surface	Mountainous	Straight and flat	No separation	Asphalt		No Protection		Male	46-50 years	Self-employed	Electric bicycle	Riding Non-Motor Vehicle									Non-motor vehicles are not registered according to law and driving on the road.		Equal	Severe Injury							1002	100
0	1	bicycle lane	injury accident	Other behaviors impairing safe driving	Other safety-impairing behaviors	Sunny	Above 200 meters	Daytime	Urban expressway	Four-way intersection	Good pavement condition	Dry surface	Mountainous	Straight and flat	No separation	Asphalt		No Protection		Male	36-40 years	Self-employed	Driving Small Passenger Car	Driving Car	Driving Car	Motor Vehicle License	6	6–10 years	Not Tested	Used Seatbelt			Other behaviors impeding safe driving while driving		Equal	No Injury	Straight	Private Use		Small Passenger Car			1002	100
0	1	motor vehicle lane	injury accident	Improper meeting of vehicles	Illegal meeting of vehicles	Sunny	Below 50 meters	Night with street lighting	General urban road	Four-way intersection	Good pavement condition	Dry surface	Hilly	Straight and flat	No separation	Asphalt		green belt	Normal Road Section	Male	26-30 years	Other	Driving Small Passenger Car	Driving Car	Driving Car	Motor Vehicle License	5	5 years		Used Seatbelt			Improper passing meeting oncoming vehicle		Full	No Injury	Straight	Taxi Transport		Small Passenger Car			1001	0
0	1	motor vehicle lane	injury accident	Improper meeting of vehicles	Illegal meeting of vehicles	Sunny	Below 50 meters	Night with street lighting	General urban road	Four-way intersection	Good pavement condition	Dry surface	Hilly	Straight and flat	No separation	Asphalt		green belt	Normal Road Section	Male	41-45 years	Other	Driving Standard Motorcycle	Driving Motorcycle	Driving Motorcycle	Motor Vehicle License	5	5 years		Used Seatbelt						Minor Injury	back a car	Private Use		Motorcycle			1001	0
0	2	motor vehicle lane	injury accident	Driving a motor vehicle without a driver's license	drive without a licence	Rain	Above 200 meters	Daytime	Class II road	Normal road segment	Good pavement condition	Wet surface	Mountainous	Straight and flat	No separation	Asphalt		No Protection	Normal Road Section	Male	46-50 years	Other	Driving Small Passenger Car	Driving Car	Driving Car	Motor Vehicle License	4	4 years	Not Tested	Unknown			Other motor vehicles (excluding large trucks/school buses/hazardous) exceeding speed limit by 20–50%		Secondary	No Injury	Straight	Private Use		Small Passenger Car			65	300
0	2	motor vehicle lane	injury accident	Driving a motor vehicle without a driver's license	drive without a licence	Rain	Above 200 meters	Daytime	Class II road	Normal road segment	Good pavement condition	Wet surface	Mountainous	Straight and flat	No separation	Asphalt		No Protection	Normal Road Section	Male	65 years and above	Other	Driving Light Motorcycle	Driving Motorcycle	Driving Motorcycle	No License			Not Tested	Did Not Use Seatbelt			Driving without a valid license	Making a U-turn at a place where U-turn is prohibited or left-turn signs and markings are prohibited.	Primary	Minor Injury	Left Turn	Private Use		Motorcycle			65	300
0	2	motor vehicle lane	injury accident	Driving a motor vehicle without a driver's license	drive without a licence	Rain	Above 200 meters	Daytime	Class II road	Normal road segment	Good pavement condition	Wet surface	Mountainous	Straight and flat	No separation	Asphalt		No Protection	Normal Road Section	Female	21-25 years	College (junior college) students	Passenger in Mini Passenger Car	Other												Minor Injury							65	300
0	4	mixed traffic lane	injury accident	Obstructing the normal traffic of vehicles and pedestrians when turning around	Illegal U-turn	Sunny	Above 200 meters	Daytime	General urban road	Normal road segment	Good pavement condition	Dry surface	Mountainous	Straight and flat	No separation	Asphalt		No Protection	Normal Road Section	Female	46-50 years	Delivery Worker	Passenger in Large/Medium Vehicle	Other												Minor Injury							1001	500
0	4	mixed traffic lane	injury accident	Obstructing the normal traffic of vehicles and pedestrians when turning around	Illegal U-turn	Sunny	Above 200 meters	Daytime	General urban road	Normal road segment	Good pavement condition	Dry surface	Mountainous	Straight and flat	No separation	Asphalt		No Protection	Normal Road Section	Male	21-25 years	office worker	Driving Small Passenger Car	Driving Car	Driving Car	Motor Vehicle License	1	Less than 1 year		Unknown			Obstructing the normal traffic of vehicles and pedestrians when turning around	When turning left, turning left without relying on the center of the intersection	Primary	No Injury	Left Turn	Private Use		Small Passenger Car			1001	500
0	4	mixed traffic lane	injury accident	Obstructing the normal traffic of vehicles and pedestrians when turning around	Illegal U-turn	Sunny	Above 200 meters	Daytime	General urban road	Normal road segment	Good pavement condition	Dry surface	Mountainous	Straight and flat	No separation	Asphalt		No Protection	Normal Road Section	Male	1-5 years	Delivery Worker	Passenger in Large/Medium Vehicle	Other												Minor Injury							1001	500
0	4	mixed traffic lane	injury accident	Obstructing the normal traffic of vehicles and pedestrians when turning around	Illegal U-turn	Sunny	Above 200 meters	Daytime	General urban road	Normal road segment	Good pavement condition	Dry surface	Mountainous	Straight and flat	No separation	Asphalt		No Protection	Normal Road Section	Male	51-55 years	office worker	Driving a large bus	Driving Car	Driving Car	Motor Vehicle License	29	More than 25 years		Unknown			Other behaviors impeding safe driving while driving		Secondary	No Injury	Straight	Bus passenger transport		motorbus			1001	500
0	4	mixed traffic lane	injury accident	Obstructing the normal traffic of vehicles and pedestrians when turning around	Illegal U-turn	Sunny	Above 200 meters	Daytime	General urban road	Normal road segment	Good pavement condition	Dry surface	Mountainous	Straight and flat	No separation	Asphalt		No Protection	Normal Road Section	Female	51-55 years	Delivery Worker	Passenger in Large/Medium Vehicle	Other												Minor Injury							1001	500
0	4	mixed traffic lane	injury accident	Obstructing the normal traffic of vehicles and pedestrians when turning around	Illegal U-turn	Sunny	Above 200 meters	Daytime	General urban road	Normal road segment	Good pavement condition	Dry surface	Mountainous	Straight and flat	No separation	Asphalt		No Protection	Normal Road Section	Female	56-60 years	Delivery Worker	Passenger in Large/Medium Vehicle	Other												Minor Injury							1001	500
0	2	mixed traffic lane	injury accident	Failure to yield to pedestrians on roads without traffic signals	Motor vehicle failed to yield to pedestrians	Rain	100-200 meters	Night with street lighting	General urban road	Normal road segment	Good pavement condition	hydrops	Hilly	Straight and flat	No separation	Asphalt		green belt		Male	41-45 years	Civil Servant	Walking	Other							Crossing the Road	Normal Walking				Minor Injury							1010	300
0	2	mixed traffic lane	injury accident	Failure to yield to pedestrians on roads without traffic signals	Motor vehicle failed to yield to pedestrians	Rain	100-200 meters	Night with street lighting	General urban road	Normal road segment	Good pavement condition	hydrops	Hilly	Straight and flat	No separation	Asphalt		green belt		Male	31-35 years	Other	Driving Heavy Truck	Driving Car	Driving Car	Motor Vehicle License	12	11–15 years		Unknown			Failed to yield to pedestrians on unsignalized road		Full	No Injury	Straight	Freight Transport	No	Heavy Truck			1010	300
0	2	mixed traffic lane	injury accident	Failure to yield to pedestrians on roads without traffic signals	Motor vehicle failed to yield to pedestrians	Rain	100-200 meters	Night with street lighting	General urban road	Normal road segment	Good pavement condition	hydrops	Hilly	Straight and flat	No separation	Asphalt		green belt		Female	46-50 years	Other	Walking	Other							Crossing the Road	Normal Walking				Minor Injury							1010	300
0	4	motor vehicle lane	injury accident	Improper meeting of vehicles	Illegal meeting of vehicles	Sunny	50-100m	Daytime	Class II road	Normal road segment	Good pavement condition	Dry surface	Hilly	Straight and flat	No separation	Asphalt		W-beam Guardrail	Normal Road Section	Female	26-30 years	Other	Passenger in Mini Passenger Car	Other												Severe Injury							2235	432
0	4	motor vehicle lane	injury accident	Improper meeting of vehicles	Illegal meeting of vehicles	Sunny	50-100m	Daytime	Class II road	Normal road segment	Good pavement condition	Dry surface	Hilly	Straight and flat	No separation	Asphalt		W-beam Guardrail	Normal Road Section	Male	31-35 years	Worker	Driving Small Passenger Car	Driving Car	Driving Car	Motor Vehicle License	15	11–15 years		Used Seatbelt			Other behaviors impeding safe driving while driving	Improper passing meeting oncoming vehicle	Primary	Minor Injury	Straight	Private Use		Small Passenger Car			2235	432
0	4	motor vehicle lane	injury accident	Improper meeting of vehicles	Illegal meeting of vehicles	Sunny	50-100m	Daytime	Class II road	Normal road segment	Good pavement condition	Dry surface	Hilly	Straight and flat	No separation	Asphalt		W-beam Guardrail	Normal Road Section	Male	26-30 years	Other	Driving Small Passenger Car	Driving Car	Driving Car	Motor Vehicle License	12	11–15 years		Used Seatbelt			Passenger motor vehicles carry goods in violation of regulations		Secondary	Minor Injury	Straight	Private Use		Small Passenger Car			2235	432
0	4	motor vehicle lane	injury accident	Improper meeting of vehicles	Illegal meeting of vehicles	Sunny	50-100m	Daytime	Class II road	Normal road segment	Good pavement condition	Dry surface	Hilly	Straight and flat	No separation	Asphalt		W-beam Guardrail	Normal Road Section	Female	31-35 years	Other	Passenger in Mini Passenger Car	Other												Minor Injury							2235	432
0	2	motor vehicle lane	injury accident	The motor vehicle passes through the intersection without light control, traffic police command and traffic sign marking control, and does not let the oncoming vehicle on the right road go first.	Motor vehicle failed to yield to the right-of-way	Sunny	Above 200 meters	Daytime	General urban road	Four-way intersection	Good pavement condition	Dry surface	Mountainous	Straight and flat	No separation	Asphalt		No Protection		Female	41-45 years	Self-employed	Passenger on Motorcycle	Other												Minor Injury							1004	100
0	2	motor vehicle lane	injury accident	The motor vehicle passes through the intersection without light control, traffic police command and traffic sign marking control, and does not let the oncoming vehicle on the right road go first.	Motor vehicle failed to yield to the right-of-way	Sunny	Above 200 meters	Daytime	General urban road	Four-way intersection	Good pavement condition	Dry surface	Mountainous	Straight and flat	No separation	Asphalt		No Protection		Female	26-30 years	Self-employed	Driving Small Passenger Car	Driving Car	Driving Car	Motor Vehicle License	6	6–10 years	0-19 mg/100ml	Used Seatbelt			The motor vehicle passes through the intersection without light control, traffic police command and traffic sign marking control, and does not let the oncoming vehicle on the right road go first.		Primary	No Injury	Straight	Private Use		Small Passenger Car			1004	100
0	2	motor vehicle lane	injury accident	The motor vehicle passes through the intersection without light control, traffic police command and traffic sign marking control, and does not let the oncoming vehicle on the right road go first.	Motor vehicle failed to yield to the right-of-way	Sunny	Above 200 meters	Daytime	General urban road	Four-way intersection	Good pavement condition	Dry surface	Mountainous	Straight and flat	No separation	Asphalt		No Protection		Male	41-45 years	Self-employed	Driving Standard Motorcycle	Driving Motorcycle	Driving Motorcycle	Motor Vehicle License	15	11–15 years	0-19 mg/100ml	Used Seatbelt			The motor vehicle driving on the road fails to carry out safety technical inspection regularly according to the regulations.		Secondary	Minor Injury	Straight	Private Use		Motorcycle			1004	100
1	2	mixed traffic lane	fatal accident	Failure to yield to pedestrians on roads without traffic signals	Motor vehicle failed to yield to pedestrians	Sunny	Above 200 meters	Daytime	Urban expressway	Normal road segment	Good pavement condition	Dry surface	Mountainous	Straight and flat	Central separation	Asphalt	green belt	green belt	Normal Road Section	Male	41-45 years	Other	Driving Standard Motorcycle	Driving Motorcycle	Driving Motorcycle	Motor Vehicle License	2	2 years	Not Tested	Used Seatbelt			Failed to yield to pedestrians on unsignalized road		Primary	Minor Injury	Straight	Private Use		Motorcycle			1001	3100
1	2	mixed traffic lane	fatal accident	Failure to yield to pedestrians on roads without traffic signals	Motor vehicle failed to yield to pedestrians	Sunny	Above 200 meters	Daytime	Urban expressway	Normal road segment	Good pavement condition	Dry surface	Mountainous	Straight and flat	Central separation	Asphalt	green belt	green belt	Normal Road Section	Female	41-45 years	Delivery Worker	Passenger on Motorcycle	Other												Minor Injury							1001	3100
1	2	mixed traffic lane	fatal accident	Failure to yield to pedestrians on roads without traffic signals	Motor vehicle failed to yield to pedestrians	Sunny	Above 200 meters	Daytime	Urban expressway	Normal road segment	Good pavement condition	Dry surface	Mountainous	Straight and flat	Central separation	Asphalt	green belt	green belt	Normal Road Section	Male	65 years and above	Delivery Worker	Walking	Other							Crossing isolation facilities	Normal Walking	Pedestrian crossed road without using crosswalk or facility		Secondary	Fatal							1001	3100
0	1	mixed traffic lane	injury accident	Other behaviors impairing safe driving	Other safety-impairing behaviors	Sunny	Above 200 meters	Night with street lighting	General urban road	Normal road segment	Good pavement condition	hydrops	Hilly	Moderate curve	No separation	Asphalt		No Protection	Normal Road Section	Male	46-50 years	Other	Driving Standard Motorcycle	Driving Motorcycle	Driving Motorcycle	Motor Vehicle License	10	6–10 years		Unknown			Other behaviors impeding safe driving while driving		Primary	Minor Injury	Left Turn	Private Use		Motorcycle			1010	300
0	1	mixed traffic lane	injury accident	Other behaviors impairing safe driving	Other safety-impairing behaviors	Sunny	Above 200 meters	Night with street lighting	General urban road	Normal road segment	Good pavement condition	hydrops	Hilly	Moderate curve	No separation	Asphalt		No Protection	Normal Road Section	Male	26-30 years	Other	Driving Small Passenger Car	Driving Car	Driving Car	Motor Vehicle License	8	6–10 years		Did Not Use Seatbelt			Illegal parking or refusal to move obstructing traffic		Secondary	No Injury	Stationary	Private Use		Small Passenger Car			1010	300
0	2	mixed traffic lane	injury accident	Driving a motor vehicle without a driver's license	drive without a licence	Rain	100-200 meters	Night with street lighting	General urban road	Normal road segment	Good pavement condition	Dry surface	Hilly	Straight and flat	No separation	Asphalt		Metal Guardrail		Male	46-50 years	Civil Servant	Driving Small Passenger Car	Driving Car	Driving Car	Motor Vehicle License	3	3 years	0-19 mg/100ml	Used Seatbelt						No Injury	Straight	Private Use		Small Passenger Car			1002	250
0	2	mixed traffic lane	injury accident	Driving a motor vehicle without a driver's license	drive without a licence	Rain	100-200 meters	Night with street lighting	General urban road	Normal road segment	Good pavement condition	Dry surface	Hilly	Straight and flat	No separation	Asphalt		Metal Guardrail		Male	21-25 years	Other	Driving Small Passenger Car	Driving Car	Driving Car	No License			0-19 mg/100ml	Used Seatbelt			Driving without a valid license		Full	No Injury	Lane Change	Private Use		Small Passenger Car			1002	250
0	2	mixed traffic lane	injury accident	Driving a motor vehicle without a driver's license	drive without a licence	Rain	100-200 meters	Night with street lighting	General urban road	Normal road segment	Good pavement condition	Dry surface	Hilly	Straight and flat	No separation	Asphalt		Metal Guardrail		Female	46-50 years	Other	Passenger in Mini Passenger Car	Other												Minor Injury							1002	250
0	2	mixed traffic lane	injury accident	Driving a motor vehicle without a driver's license	drive without a licence	Rain	100-200 meters	Night with street lighting	General urban road	Normal road segment	Good pavement condition	Dry surface	Hilly	Straight and flat	No separation	Asphalt		Metal Guardrail		Female	41-45 years	Other	Passenger in Mini Passenger Car	Other												Minor Injury							1002	250
0	2	motor vehicle lane	injury accident	Other behaviors impairing safe driving	Other safety-impairing behaviors	Sunny	Above 200 meters	Daytime	General urban road	Four-way intersection	Good pavement condition	Dry surface	Hilly	Moderate slope	No separation	Asphalt		No Protection		Female	51-55 years	Other	Passenger on Motorcycle	Other												Minor Injury							1001	1
0	2	motor vehicle lane	injury accident	Other behaviors impairing safe driving	Other safety-impairing behaviors	Sunny	Above 200 meters	Daytime	General urban road	Four-way intersection	Good pavement condition	Dry surface	Hilly	Moderate slope	No separation	Asphalt		No Protection		Male	51-55 years	Other	Driving Standard Motorcycle	Driving Motorcycle	Driving Motorcycle	Motor Vehicle License	7	6–10 years	Not Tested	Use a helmet			When the motor vehicle in front stops to wait in line or drives slowly, stop and wait in the crosswalk or mesh line area.		Secondary	Minor Injury	Straight	Private Use		Motorcycle			1001	1
0	2	motor vehicle lane	injury accident	Other behaviors impairing safe driving	Other safety-impairing behaviors	Sunny	Above 200 meters	Daytime	General urban road	Four-way intersection	Good pavement condition	Dry surface	Hilly	Moderate slope	No separation	Asphalt		No Protection		Male	31-35 years	Other	Driving Small Passenger Car	Driving Car	Driving Car	Motor Vehicle License	7	6–10 years	Not Tested	Used Seatbelt			When the motor vehicle in front stops to wait in line or drives slowly, stop and wait in the crosswalk or mesh line area.		Primary	No Injury	Straight	Private Use		Small Passenger Car			1001	1
1	0	sidewalk	fatal accident	Other behaviors impairing safe driving	Other safety-impairing behaviors	Sunny	Above 200 meters	Daytime	Class II road	Normal road segment	Good pavement condition	Dry surface	Mountainous	Moderate curve & slope	No separation	Asphalt		W-beam Guardrail		Female	65 years and above	Farmer	Walking	Other							Other	Other				Fatal							111	800
1	0	sidewalk	fatal accident	Other behaviors impairing safe driving	Other safety-impairing behaviors	Sunny	Above 200 meters	Daytime	Class II road	Normal road segment	Good pavement condition	Dry surface	Mountainous	Moderate curve & slope	No separation	Asphalt		W-beam Guardrail		Male	31-35 years	Worker	Driving Small Passenger Car	Driving Car	Driving Car	Motor Vehicle License	8	6–10 years	0-19 mg/100ml	Unknown			Other behaviors impeding safe driving while driving		Full	No Injury	Straight	Private Use		Small Passenger Car			111	800
0	1	motor vehicle lane	injury accident	Failure to yield to pedestrians on roads without traffic signals	Motor vehicle failed to yield to pedestrians	Cloudy	Above 200 meters	Daytime	Class IV road	Normal road segment	Good pavement condition	Dry surface	Mountainous	sharp/sudden turn	No separation	Asphalt		Metal Guardrail	Normal Road Section	Male	46-50 years	Farmer	Walking	Other							Crossing the Road	Slow Walking				Minor Injury							1	200
0	1	motor vehicle lane	injury accident	Failure to yield to pedestrians on roads without traffic signals	Motor vehicle failed to yield to pedestrians	Cloudy	Above 200 meters	Daytime	Class IV road	Normal road segment	Good pavement condition	Dry surface	Mountainous	sharp/sudden turn	No separation	Asphalt		Metal Guardrail	Normal Road Section	Male	31-35 years	Other	Driving Small Passenger Car	Driving Car	Driving Car	Motor Vehicle License	13	11–15 years		Used Seatbelt			Failed to yield to pedestrians on unsignalized road		Full	No Injury	Left Turn	Private Use		Small Passenger Car			1	200
0	3	motor vehicle lane	injury accident	Failure to yield to pedestrians on roads without traffic signals	Motor vehicle failed to yield to pedestrians	Sunny	Above 200 meters	Night with street lighting	Urban expressway	Normal road segment	Good pavement condition	Dry surface	Mountainous	Straight and flat	Central separation	Asphalt	Metal Guardrail	No Protection	Normal Road Section	Male	41-45 years	Other	Driving Standard Motorcycle	Driving Motorcycle	Driving Motorcycle	Motor Vehicle License	4	4 years	Not Tested	Use a helmet			Failed to stop for pedestrian on crosswalk		Full	Minor Injury	Straight	Private Use		Motorcycle			1001	2500
0	3	motor vehicle lane	injury accident	Failure to yield to pedestrians on roads without traffic signals	Motor vehicle failed to yield to pedestrians	Sunny	Above 200 meters	Night with street lighting	Urban expressway	Normal road segment	Good pavement condition	Dry surface	Mountainous	Straight and flat	Central separation	Asphalt	Metal Guardrail	No Protection	Normal Road Section	Female	1-5 years	Preschool Child	Walking	Other							Crossing Pedestrian Crosswalk	Normal Walking				Minor Injury							1001	2500
0	3	motor vehicle lane	injury accident	Failure to yield to pedestrians on roads without traffic signals	Motor vehicle failed to yield to pedestrians	Sunny	Above 200 meters	Night with street lighting	Urban expressway	Normal road segment	Good pavement condition	Dry surface	Mountainous	Straight and flat	Central separation	Asphalt	Metal Guardrail	No Protection	Normal Road Section	Female	51-55 years	Other	Walking	Other							Crossing Pedestrian Crosswalk	Normal Walking				Minor Injury							1001	2500
0	1	motor vehicle lane	injury accident	Driving a motor vehicle in the wrong direction	Wrong-way driving	Sunny	Above 200 meters	Daytime	Class III road	Normal road segment	Good pavement condition	Dry surface	Hilly	Straight and flat	Central separation	Asphalt		No Protection	Normal Road Section	Male	21-25 years	Self-employed	Driving Small Passenger Car	Driving Car	Driving Car	Motor Vehicle License	2	2 years	0-19 mg/100ml	Used Seatbelt			Motor vehicle driving in reverse direction		Full	No Injury	Straight	Private Use		Small Passenger Car			217	508
0	1	motor vehicle lane	injury accident	Driving a motor vehicle in the wrong direction	Wrong-way driving	Sunny	Above 200 meters	Daytime	Class III road	Normal road segment	Good pavement condition	Dry surface	Hilly	Straight and flat	Central separation	Asphalt		No Protection	Normal Road Section	Male	51-55 years	Farmer	Driving Standard Motorcycle	Driving Motorcycle	Driving Motorcycle	Motor Vehicle License	3	3 years	0-19 mg/100ml	Used Seatbelt						Minor Injury	Straight	Private Use		Motorcycle			217	508
0	1	motor vehicle lane	injury accident	Other behaviors impairing safe driving	Other safety-impairing behaviors	Cloudy	Above 200 meters	Daytime	Class II road	Normal road segment	Good pavement condition	Dry surface	Mountainous	Moderate curve & slope	No separation	Asphalt		Concrete guardrail	Normal Road Section	Male	46-50 years	Other	Driving Small Passenger Car	Driving Car	Driving Car	Motor Vehicle License	1	Less than 1 year	Not Tested	Unknown			Other behaviors impeding safe driving while driving	Escaping after causing a traffic accident, which does not constitute a crime	Full	No Injury	Straight	Private Use		Small Passenger Car			78	500
0	1	motor vehicle lane	injury accident	Other behaviors impairing safe driving	Other safety-impairing behaviors	Cloudy	Above 200 meters	Daytime	Class II road	Normal road segment	Good pavement condition	Dry surface	Mountainous	Moderate curve & slope	No separation	Asphalt		Concrete guardrail	Normal Road Section	Female	65 years and above	Other	Walking	Other							Walking Normally	Normal Walking				Minor Injury							78	500
1	1	motor vehicle lane	fatal accident	Other behaviors impairing safe driving	Other safety-impairing behaviors	Sunny	Above 200 meters	Daytime	Class II road	Normal road segment	Good pavement condition	Dry surface	Mountainous	Straight and flat	No separation	Asphalt		Metal Guardrail		Male	21-25 years	Other	Driving Small Passenger Car	Driving Car	Driving Car	Motor Vehicle License	5	5 years	Not Tested	Used Seatbelt			Other behaviors impeding safe driving while driving		Primary	No Injury	Straight	Private Use		Small Passenger Car			192	260
1	1	motor vehicle lane	fatal accident	Other behaviors impairing safe driving	Other safety-impairing behaviors	Sunny	Above 200 meters	Daytime	Class II road	Normal road segment	Good pavement condition	Dry surface	Mountainous	Straight and flat	No separation	Asphalt		Metal Guardrail		Male	51-55 years	Other	Driving Standard Motorcycle	Driving Motorcycle	Driving Motorcycle	Motor Vehicle License	3	3 years	Not Tested	Used Seatbelt			Other behaviors impeding safe driving while driving		Secondary	Minor Injury	Left Turn	Private Use		Motorcycle			192	260
1	1	motor vehicle lane	fatal accident	Other behaviors impairing safe driving	Other safety-impairing behaviors	Sunny	Above 200 meters	Daytime	Class II road	Normal road segment	Good pavement condition	Dry surface	Mountainous	Straight and flat	No separation	Asphalt		Metal Guardrail		Male	65 years and above	Other	Passenger on Motorcycle	Other												Fatal							192	260
1	0	motor vehicle lane	fatal accident	Overtaking at railway crossings, intersections, narrow bridges, bends, steep slopes, tunnels, crosswalks, sections with heavy traffic, etc.	Illegal overtaking	Sunny	Above 200 meters	Daytime	Class II road	Normal road segment	Good pavement condition	Dry surface	Mountainous	Straight and flat	Central separation	Asphalt	green belt	No Protection	Normal Road Section	Male	26-30 years	Delivery Worker	Driving Medium Truck	Driving Car	Driving Car	Motor Vehicle License	7	6–10 years	0-19 mg/100ml	Unknown			Overtaking at railway crossings, intersections, narrow bridges, bends, steep slopes, tunnels, crosswalks, sections with heavy traffic, etc.	Other behaviors impeding safe driving while driving	Full	No Injury	Lane Change	Freight Transport	No	Medium Truck			80	30
1	0	motor vehicle lane	fatal accident	Overtaking at railway crossings, intersections, narrow bridges, bends, steep slopes, tunnels, crosswalks, sections with heavy traffic, etc.	Illegal overtaking	Sunny	Above 200 meters	Daytime	Class II road	Normal road segment	Good pavement condition	Dry surface	Mountainous	Straight and flat	Central separation	Asphalt	green belt	No Protection	Normal Road Section	Female	51-55 years	Delivery Worker	Electric bicycle	Riding Non-Motor Vehicle												Fatal							80	30
0	1	motor vehicle lane	injury accident	Failing to maintain a safe following distance in the same lane	Failing to maintain a safe following distance in the same lane	Sunny	Below 50 meters	Night without street lighting	General urban road	Normal road segment	Good pavement condition	Dry surface	Hilly	Straight and flat	No separation	Asphalt		Roadside Tree	Normal Road Section	Male	21-25 years	Secondary/Vocational Student	Bicycle	Riding Non-Motor Vehicle												Severe Injury							1001	10
0	1	motor vehicle lane	injury accident	Failing to maintain a safe following distance in the same lane	Failing to maintain a safe following distance in the same lane	Sunny	Below 50 meters	Night without street lighting	General urban road	Normal road segment	Good pavement condition	Dry surface	Hilly	Straight and flat	No separation	Asphalt		Roadside Tree	Normal Road Section	Male	21-25 years	Other	Driving Small Passenger Car	Driving Car	Driving Car	Motor Vehicle License	3	3 years		Used Seatbelt			Did not maintain safe distance in same lane	Other behaviors impeding safe driving while driving	Full	No Injury	Straight	Private Use		Small Passenger Car			1001	10
1	1	mixed traffic lane	fatal accident	Other behaviors impairing safe driving	Other safety-impairing behaviors	Cloudy	Above 200 meters	Night with street lighting	Class I road	Normal road segment	Good pavement condition	Dry surface	Mountainous	Straight and flat	No separation	Asphalt		Roadside Tree	Normal Road Section	Female	46-50 years	Other	Passenger in Mini Passenger Car	Other												Fatal							2221	100
1	1	mixed traffic lane	fatal accident	Other behaviors impairing safe driving	Other safety-impairing behaviors	Cloudy	Above 200 meters	Night with street lighting	Class I road	Normal road segment	Good pavement condition	Dry surface	Mountainous	Straight and flat	No separation	Asphalt		Roadside Tree	Normal Road Section	Male	51-55 years	Other	Driving Small Passenger Car	Driving Car	Driving Car	Motor Vehicle License	12	11–15 years	Not Tested	Unknown			Other behaviors impeding safe driving while driving		Full	Minor Injury	Straight	Private Use		Small Passenger Car			2221	100
0	1	mixed traffic lane	injury accident	Changing lanes and affecting the normal driving of motor vehicles	Illegal lane change	Rain	Above 200 meters	Daytime	Urban expressway	Normal road segment	Good pavement condition	Wet surface	Hilly	Moderate slope	No separation	Asphalt		No Protection		Male	26-30 years	Delivery Worker	Driving Small Passenger Car	Driving Car	Driving Car	Motor Vehicle License	12	11–15 years		Used Seatbelt			Lane change affected other vehicles	Other behaviors impeding safe driving while driving	Full	No Injury	Lane Change	Taxi Transport		Small Passenger Car			1001	100
0	1	mixed traffic lane	injury accident	Changing lanes and affecting the normal driving of motor vehicles	Illegal lane change	Rain	Above 200 meters	Daytime	Urban expressway	Normal road segment	Good pavement condition	Wet surface	Hilly	Moderate slope	No separation	Asphalt		No Protection		Female	41-45 years	Delivery Worker	Other non-motor vehicle	Riding Non-Motor Vehicle												Minor Injury							1001	100
0	1	motor vehicle lane	injury accident	Changing lanes and affecting the normal driving of motor vehicles	Illegal lane change	Sunny	Above 200 meters	Daytime	Class II road	Normal road segment	Good pavement condition	Dry surface	Mountainous	Moderate curve	No separation	Asphalt		No Protection	Normal Road Section	Male	36-40 years	Other	Driving Standard Motorcycle	Driving Motorcycle	Driving Motorcycle	Motor Vehicle License	8	6–10 years		Used Seatbelt						Minor Injury	Straight	Private Use		Motorcycle			113	100
0	1	motor vehicle lane	injury accident	Changing lanes and affecting the normal driving of motor vehicles	Illegal lane change	Sunny	Above 200 meters	Daytime	Class II road	Normal road segment	Good pavement condition	Dry surface	Mountainous	Moderate curve	No separation	Asphalt		No Protection	Normal Road Section	Male	51-55 years	Other	Driving Light Truck	Driving Car	Driving Car	Motor Vehicle License	14	11–15 years		Used Seatbelt			Lane change affected other vehicles		Full	No Injury	Left Turn	Private Use	No	Light Truck			113	100
1	0	motor vehicle lane	fatal accident	Failure to yield to pedestrians on roads without traffic signals	Motor vehicle failed to yield to pedestrians	Rain	Below 50 meters	Night without street lighting	Class III road	Normal road segment	Good pavement condition	Wet surface	Hilly	Straight and flat	Central separation	Asphalt		No Protection		Male	36-40 years	Other	Walking	Other							Crossing the Road		Pedestrian engaged in other unsafe behaviors		Equal	Fatal							180	112
1	0	motor vehicle lane	fatal accident	Failure to yield to pedestrians on roads without traffic signals	Motor vehicle failed to yield to pedestrians	Rain	Below 50 meters	Night without street lighting	Class III road	Normal road segment	Good pavement condition	Wet surface	Hilly	Straight and flat	Central separation	Asphalt		No Protection		Male	31-35 years	office worker	Driving Small Passenger Car	Driving Car	Driving Car	Motor Vehicle License	9	6–10 years	0-19 mg/100ml	Used Seatbelt			Failed to yield to pedestrians on unsignalized road		Equal	No Injury	Straight	Private Use		Small Passenger Car			180	112
0	1	mixed traffic lane	injury accident	Failure to stop for pedestrians at crosswalks	Motor vehicle failed to yield to pedestrians	Rain	100-200 meters	Daytime	General urban road	Normal road segment	Good pavement condition	Wet surface	Hilly	Moderate slope	No separation	Asphalt		No Protection	Normal Road Section	Male	41-45 years	Other	Driving a large bus	Driving Car	Driving Car	Motor Vehicle License	14	11–15 years		Unknown			Failed to stop for pedestrian on crosswalk		Full	No Injury	Straight	Bus passenger transport		motorbus			1010	150
0	1	mixed traffic lane	injury accident	Failure to stop for pedestrians at crosswalks	Motor vehicle failed to yield to pedestrians	Rain	100-200 meters	Daytime	General urban road	Normal road segment	Good pavement condition	Wet surface	Hilly	Moderate slope	No separation	Asphalt		No Protection	Normal Road Section	Female	65 years and above	Other	Walking	Other							Crossing Pedestrian Crosswalk					Minor Injury							1010	150
0	1	motor vehicle lane	injury accident	Other behaviors impairing safe driving	Other safety-impairing behaviors	Cloudy	50-100m	Night with street lighting	General urban road	Normal road segment	construct	Dry surface	Plain	Moderate curve	No separation	Asphalt		other	Normal Road Section	Male	41-45 years	Other	Driving Standard Motorcycle	Driving Motorcycle	Driving Motorcycle	Motor Vehicle License	5	5 years	0-19 mg/100ml	Used Seatbelt			Other behaviors impeding safe driving while driving		Primary	Minor Injury	Straight	Private Use		Motorcycle			1008	50
0	1	motor vehicle lane	injury accident	Other behaviors impairing safe driving	Other safety-impairing behaviors	Cloudy	50-100m	Night with street lighting	General urban road	Normal road segment	construct	Dry surface	Plain	Moderate curve	No separation	Asphalt		other	Normal Road Section	Male			other	Other									5981		Secondary								1008	50
0	1	motor vehicle lane	injury accident	Changing lanes and affecting the normal driving of motor vehicles	Illegal lane change	Rain	100-200 meters	Daytime	General urban road	Three-way intersection	Good pavement condition	Wet surface	Hilly	Straight and flat	No separation	Asphalt		Roadside Tree	Normal Road Section	Male	46-50 years	Other	Driving Small Passenger Car	Driving Car	Driving Car	Motor Vehicle License	1	Less than 1 year		Used Seatbelt			Lane change affected other vehicles		Full	No Injury	Straight	Private Use		Small Passenger Car			1003	10
0	1	motor vehicle lane	injury accident	Changing lanes and affecting the normal driving of motor vehicles	Illegal lane change	Rain	100-200 meters	Daytime	General urban road	Three-way intersection	Good pavement condition	Wet surface	Hilly	Straight and flat	No separation	Asphalt		Roadside Tree	Normal Road Section	Male	51-55 years	Other	Driving Standard Motorcycle	Driving Motorcycle	Driving Motorcycle	Motor Vehicle License	6	6–10 years		Used Seatbelt						Minor Injury	Straight	Private Use		Motorcycle			1003	10
1	0	mixed traffic lane	fatal accident	Other behaviors impairing safe driving	Other safety-impairing behaviors	Sunny	Below 50 meters	Night without street lighting	Class III road	Normal road segment	Good pavement condition	Dry surface	Hilly	Straight and flat	No separation	Asphalt		No Protection	Normal Road Section	Male	1-5 years	Other	Walking	Other							Other	Other				Fatal							13	100
1	0	mixed traffic lane	fatal accident	Other behaviors impairing safe driving	Other safety-impairing behaviors	Sunny	Below 50 meters	Night without street lighting	Class III road	Normal road segment	Good pavement condition	Dry surface	Hilly	Straight and flat	No separation	Asphalt		No Protection	Normal Road Section	Male	41-45 years	Migrant Worker	Driving Heavy Truck	Driving Car	Driving Car	Motor Vehicle License	22	21–25 years		Used Seatbelt			Other behaviors impeding safe driving while driving	Escaping after causing a traffic accident, which constitutes a crime.	Full	No Injury	Straight	Freight Transport	No	Heavy Truck			13	100
0	2	pedestrian crossing	injury accident	Non-motor vehicles do not pass in accordance with the provisions of traffic signals	Violating traffic signals (non-motor vehicle)	Sunny	Above 200 meters	Night with street lighting	General urban road	Normal road segment	Good pavement condition	Dry surface	Hilly	Moderate curve & slope	No separation	Asphalt		Roadside Tree	Normal Road Section	Female	21-25 years	Other	Walking	Other							Crossing Pedestrian Crosswalk	Normal Walking				Minor Injury							1001	50
0	2	pedestrian crossing	injury accident	Non-motor vehicles do not pass in accordance with the provisions of traffic signals	Violating traffic signals (non-motor vehicle)	Sunny	Above 200 meters	Night with street lighting	General urban road	Normal road segment	Good pavement condition	Dry surface	Hilly	Moderate curve & slope	No separation	Asphalt		Roadside Tree	Normal Road Section	Male	26-30 years	Other	Electric bicycle	Riding Non-Motor Vehicle									Non-motor vehicles do not pass in accordance with the provisions of traffic signals		Full	No Injury							1001	50
0	2	pedestrian crossing	injury accident	Non-motor vehicles do not pass in accordance with the provisions of traffic signals	Violating traffic signals (non-motor vehicle)	Sunny	Above 200 meters	Night with street lighting	General urban road	Normal road segment	Good pavement condition	Dry surface	Hilly	Moderate curve & slope	No separation	Asphalt		Roadside Tree	Normal Road Section	Female	15-17 years	Other	Walking	Other							Crossing Pedestrian Crosswalk	Normal Walking				Minor Injury							1001	50
1	0	motor vehicle lane	fatal accident	Other behaviors impairing safe driving	Other safety-impairing behaviors	Rain	Below 50 meters	Daytime	General urban road	Normal road segment	Good pavement condition	Wet surface	Hilly	Moderate slope	No separation	Asphalt		No Protection	Normal Road Section	Male	36-40 years	Other	Driving a large bus	Driving Car	Driving Car	Motor Vehicle License	15	11–15 years		Used Seatbelt						No Injury	Straight	Bus passenger transport		motorbus			1001	500
1	0	motor vehicle lane	fatal accident	Other behaviors impairing safe driving	Other safety-impairing behaviors	Rain	Below 50 meters	Daytime	General urban road	Normal road segment	Good pavement condition	Wet surface	Hilly	Moderate slope	No separation	Asphalt		No Protection	Normal Road Section	Male	41-45 years	Other	Driving Standard Motorcycle	Driving Motorcycle	Driving Motorcycle	Motor Vehicle License	12	11–15 years	0-19 mg/100ml	Did Not Use Seatbelt			Other behaviors impeding safe driving while driving	When driving a two-wheeled motorcycle, the driver fails to wear a safety helmet as required.	Full	Fatal	Straight	Private Use		Motorcycle			1001	500
0	2	motor vehicle lane	injury accident	Failure to yield to pedestrians on roads without traffic signals	Motor vehicle failed to yield to pedestrians	Sunny	50-100m	Night without street lighting	Class II road	Normal road segment	Good pavement condition	Dry surface	Mountainous	Moderate curve	No separation	Asphalt		No Protection	Normal Road Section	Male	46-50 years	Other	Driving Standard Motorcycle	Driving Motorcycle	Driving Motorcycle	Motor Vehicle License	3	3 years		Used Seatbelt			Failed to yield to pedestrians on unsignalized road		Primary	No Injury	Straight	Private Use		Motorcycle			111	300
0	2	motor vehicle lane	injury accident	Failure to yield to pedestrians on roads without traffic signals	Motor vehicle failed to yield to pedestrians	Sunny	50-100m	Night without street lighting	Class II road	Normal road segment	Good pavement condition	Dry surface	Mountainous	Moderate curve	No separation	Asphalt		No Protection	Normal Road Section	Female	46-50 years	Other	Passenger on Motorcycle	Other												Minor Injury							111	300
0	2	motor vehicle lane	injury accident	Failure to yield to pedestrians on roads without traffic signals	Motor vehicle failed to yield to pedestrians	Sunny	50-100m	Night without street lighting	Class II road	Normal road segment	Good pavement condition	Dry surface	Mountainous	Moderate curve	No separation	Asphalt		No Protection	Normal Road Section	Female	65 years and above	Other	Walking	Other							Crossing the Road	Running	Pedestrian crossed road without using crosswalk or facility		Secondary	Minor Injury							111	300
1	0	motor vehicle lane	fatal accident	Driving a medium-sized or above truck on a road other than an expressway or an urban expressway at a speed exceeding 10% but less than 20% per hour.	speeding	Sunny	Above 200 meters	Daytime	General urban road	Normal road segment	Good pavement condition	Dry surface	Mountainous	Continuous downhill	No separation	Asphalt		No Protection		Male	41-45 years	Self-employed	Driving Heavy Truck	Driving Car	Driving Car	Motor Vehicle License	15	11–15 years	0-19 mg/100ml	Used Seatbelt			Driving a medium-sized or above truck on a road other than an expressway or an urban expressway at a speed exceeding 10% but less than 20% per hour.		Equal	No Injury	Straight	Freight Transport	No	Heavy Truck			1003	100
1	0	motor vehicle lane	fatal accident	Driving a medium-sized or above truck on a road other than an expressway or an urban expressway at a speed exceeding 10% but less than 20% per hour.	speeding	Sunny	Above 200 meters	Daytime	General urban road	Normal road segment	Good pavement condition	Dry surface	Mountainous	Continuous downhill	No separation	Asphalt		No Protection		Female	41-45 years	Self-employed	Passenger on other non-motor vehicle	Other												Fatal							1003	100
1	0	motor vehicle lane	fatal accident	Driving a medium-sized or above truck on a road other than an expressway or an urban expressway at a speed exceeding 10% but less than 20% per hour.	speeding	Sunny	Above 200 meters	Daytime	General urban road	Normal road segment	Good pavement condition	Dry surface	Mountainous	Continuous downhill	No separation	Asphalt		No Protection		Male	46-50 years	Self-employed	trishaw/tricycle/pedicab	Riding Non-Motor Vehicle									Non-motor vehicles pass through intersections, and turning non-motor vehicles do not give priority to straight vehicles and pedestrians		Equal	No Injury							1003	100
1	1	motor vehicle lane	fatal accident	Overtaking at railway crossings, intersections, narrow bridges, bends, steep slopes, tunnels, crosswalks, sections with heavy traffic, etc.	Illegal overtaking	Sunny	Above 200 meters	Daytime	Class II road	Ramp	Good pavement condition	Dry surface	Mountainous	Straight and flat	No separation	Asphalt	green belt	No Protection	Normal Road Section	Male	51-55 years	Farmer	Driving Standard Motorcycle	Driving Motorcycle	Driving Motorcycle	Motor Vehicle License	8	6–10 years	0-19 mg/100ml	Used Seatbelt						Minor Injury	Straight	Private Use		Motorcycle			2211	10
1	1	motor vehicle lane	fatal accident	Overtaking at railway crossings, intersections, narrow bridges, bends, steep slopes, tunnels, crosswalks, sections with heavy traffic, etc.	Illegal overtaking	Sunny	Above 200 meters	Daytime	Class II road	Ramp	Good pavement condition	Dry surface	Mountainous	Straight and flat	No separation	Asphalt	green belt	No Protection	Normal Road Section	Female	46-50 years	Farmer	Passenger on Motorcycle	Other												Fatal							2211	10
1	1	motor vehicle lane	fatal accident	Overtaking at railway crossings, intersections, narrow bridges, bends, steep slopes, tunnels, crosswalks, sections with heavy traffic, etc.	Illegal overtaking	Sunny	Above 200 meters	Daytime	Class II road	Ramp	Good pavement condition	Dry surface	Mountainous	Straight and flat	No separation	Asphalt	green belt	No Protection	Normal Road Section	Male	41-45 years	Other	Driving Heavy Truck	Driving Car	Driving Car	Motor Vehicle License	15	11–15 years	0-19 mg/100ml	Used Seatbelt			Overtaking at railway crossings, intersections, narrow bridges, bends, steep slopes, tunnels, crosswalks, sections with heavy traffic, etc.		Full	No Injury	Straight	Freight Transport	No	Heavy Truck			2211	10
0	1	pedestrian crossing	injury accident	Failure to stop for pedestrians at crosswalks	Motor vehicle failed to yield to pedestrians	Rain	Above 200 meters	Dawn	General urban road	Normal road segment	Good pavement condition	Wet surface	Hilly	Straight and flat	No separation	Asphalt		No Protection	Normal Road Section	Male	31-35 years	Delivery Worker	Walking	Other							Crossing Pedestrian Crosswalk	Normal Walking				Minor Injury							1012	500
0	1	pedestrian crossing	injury accident	Failure to stop for pedestrians at crosswalks	Motor vehicle failed to yield to pedestrians	Rain	Above 200 meters	Dawn	General urban road	Normal road segment	Good pavement condition	Wet surface	Hilly	Straight and flat	No separation	Asphalt		No Protection	Normal Road Section	Male	31-35 years	Delivery Worker	Driving Heavy Truck	Driving Car	Driving Car	Motor Vehicle License	13	11–15 years	0-19 mg/100ml	Used Seatbelt			Failed to stop for pedestrian on crosswalk		Full	No Injury	Straight	Freight Transport	No	Heavy Truck			1012	500
0	1	mixed traffic lane	injury accident	Other behaviors impairing safe driving	Other safety-impairing behaviors	Sunny	100-200 meters	Night with street lighting	Urban expressway	Normal road segment	Good pavement condition	Dry surface	Hilly	Moderate curve	No separation	Asphalt		W-beam Guardrail	Normal Road Section	Female	51-55 years	Unemployed	Driving Standard Motorcycle	Driving Motorcycle	Driving Motorcycle	Motor Vehicle License	1	Less than 1 year		Did Not Use Helmet			Other behaviors impeding safe driving while driving		Full	No Injury	Left Turn	Private Use		Motorcycle			1001	500
0	1	mixed traffic lane	injury accident	Other behaviors impairing safe driving	Other safety-impairing behaviors	Sunny	100-200 meters	Night with street lighting	Urban expressway	Normal road segment	Good pavement condition	Dry surface	Hilly	Moderate curve	No separation	Asphalt		W-beam Guardrail	Normal Road Section	Male	56-60 years	Unemployed	Walking	Other							Walking in Motor Vehicle Lane	Normal Walking				Minor Injury							1001	500
0	1	motor vehicle lane	injury accident	Other behaviors impairing safe driving	Other safety-impairing behaviors	Cloudy	50-100m	Night with street lighting	Urban expressway	Normal road segment	Good pavement condition	Dry surface	Mountainous	Straight and flat	No separation	Asphalt		No Protection		Male	46-50 years	Self-employed	Driving Medium Truck	Driving Car	Driving Car	Motor Vehicle License	17	16–20 years	0-19 mg/100ml	Unknown			Without permission, occupying roads to engage in non-traffic activities		Secondary	No Injury	Other	Private Use	No	Medium Truck			1001	100
0	1	motor vehicle lane	injury accident	Other behaviors impairing safe driving	Other safety-impairing behaviors	Cloudy	50-100m	Night with street lighting	Urban expressway	Normal road segment	Good pavement condition	Dry surface	Mountainous	Straight and flat	No separation	Asphalt		No Protection		Male	21-25 years	Self-employed	Driving Standard Motorcycle	Driving Motorcycle	Driving Motorcycle	Motor Vehicle License	2	2 years	0-19 mg/100ml	Use a helmet			Other behaviors impeding safe driving while driving		Primary	Minor Injury	Straight	Private Use		Motorcycle			1001	100
0	2	mixed traffic lane	injury accident	Other behaviors impairing safe driving	Other safety-impairing behaviors	Cloudy	100-200 meters	Daytime	Class III road	Normal road segment	Good pavement condition	Wet surface	Hilly	Moderate curve & slope	No separation	Asphalt		W-beam Guardrail		Male	65 years and above	Other	Walking	Other							Walking Normally	Normal Walking				Minor Injury							110	200
0	2	mixed traffic lane	injury accident	Other behaviors impairing safe driving	Other safety-impairing behaviors	Cloudy	100-200 meters	Daytime	Class III road	Normal road segment	Good pavement condition	Wet surface	Hilly	Moderate curve & slope	No separation	Asphalt		W-beam Guardrail		Male	41-45 years	Other	Driving Small Passenger Car	Driving Car	Driving Car	Motor Vehicle License	4	4 years	Not Tested	Used Seatbelt			Other behaviors impeding safe driving while driving		Full	No Injury	Straight	Private Use		Small Passenger Car			110	200
0	2	mixed traffic lane	injury accident	Other behaviors impairing safe driving	Other safety-impairing behaviors	Cloudy	100-200 meters	Daytime	Class III road	Normal road segment	Good pavement condition	Wet surface	Hilly	Moderate curve & slope	No separation	Asphalt		W-beam Guardrail		Male	65 years and above	Other	Walking	Other							Walking Normally	Normal Walking				Minor Injury							110	200
0	1	mixed traffic lane	injury accident	Failure to yield to pedestrians on roads without traffic signals	Motor vehicle failed to yield to pedestrians	Cloudy	100-200 meters	Night with street lighting	General urban road	Normal road segment	Good pavement condition	Dry surface	Hilly	Straight and flat	No separation	Asphalt		No Protection		Male	51-55 years	Other	Walking	Other							Crossing the Road	Normal Walking	Pedestrian crossed road without using crosswalk or facility		Secondary	Minor Injury							1004	200
0	1	mixed traffic lane	injury accident	Failure to yield to pedestrians on roads without traffic signals	Motor vehicle failed to yield to pedestrians	Cloudy	100-200 meters	Night with street lighting	General urban road	Normal road segment	Good pavement condition	Dry surface	Hilly	Straight and flat	No separation	Asphalt		No Protection		Female	18-20 years	Other	Driving Small Passenger Car	Driving Car	Driving Car	Motor Vehicle License	1	Less than 1 year		Used Seatbelt			Failed to yield to pedestrians on unsignalized road		Primary	No Injury	Straight	Private Use		Small Passenger Car			1004	200
0	1	motor vehicle lane	injury accident	Obstructing the normal traffic of vehicles and pedestrians when turning around	Illegal U-turn	Cloudy	Above 200 meters	Night with street lighting	General urban road	Normal road segment	Good pavement condition	Wet surface	Hilly	Moderate curve & slope	No separation	Asphalt		Roadside Tree	Normal Road Section	Male	46-50 years	Other	Driving Standard Motorcycle	Driving Motorcycle	Driving Motorcycle	Motor Vehicle License	6	6–10 years		Used Seatbelt			Failing to use lights according to regulations		Secondary	Minor Injury	Straight	Private Use		Motorcycle			1001	500
0	1	motor vehicle lane	injury accident	Obstructing the normal traffic of vehicles and pedestrians when turning around	Illegal U-turn	Cloudy	Above 200 meters	Night with street lighting	General urban road	Normal road segment	Good pavement condition	Wet surface	Hilly	Moderate curve & slope	No separation	Asphalt		Roadside Tree	Normal Road Section	Male	41-45 years	Delivery Worker	Driving Small Passenger Car	Driving Car	Driving Car	Motor Vehicle License	6	6–10 years		Unknown			Obstructing the normal traffic of vehicles and pedestrians when turning around		Primary	No Injury	turn one's head away	Private Use		Small Passenger Car			1001	500
0	1	motor vehicle lane	injury accident	Making a U-turn at a place where U-turn is prohibited or left-turn signs and markings are prohibited.	Illegal U-turn	Cloudy	100-200 meters	Daytime	General urban road	Normal road segment	Good pavement condition	Dry surface	Hilly	Moderate curve	No separation	Asphalt		green belt	Normal Road Section	Female	21-25 years	Other	Driving Small Passenger Car	Driving Car	Driving Car	Motor Vehicle License	5	5 years	0-19 mg/100ml	Used Seatbelt			Making a U-turn at a place where U-turn is prohibited or left-turn signs and markings are prohibited.		Full	No Injury	Left Turn	Private Use		Small Passenger Car			1020	50
0	1	motor vehicle lane	injury accident	Making a U-turn at a place where U-turn is prohibited or left-turn signs and markings are prohibited.	Illegal U-turn	Cloudy	100-200 meters	Daytime	General urban road	Normal road segment	Good pavement condition	Dry surface	Hilly	Moderate curve	No separation	Asphalt		green belt	Normal Road Section	Male	26-30 years	Other	Driving Standard Motorcycle	Driving Motorcycle	Driving Motorcycle	Motor Vehicle License	8	6–10 years	0-19 mg/100ml	Used Seatbelt						Minor Injury	Straight	Private Use		Motorcycle			1020	50
0	1	motor vehicle lane	injury accident	Other behaviors impairing safe driving	Other safety-impairing behaviors	Sunny	Below 50 meters	Dawn	Class II road	Normal road segment	Good pavement condition	Dry surface	Hilly	Straight and flat	No separation	Asphalt		other	Normal Road Section	Male	65 years and above	Other	Walking	Other							Walking in Motor Vehicle Lane		Pedestrians do not walk on the sidewalk		Secondary	Minor Injury							172	180
0	1	motor vehicle lane	injury accident	Other behaviors impairing safe driving	Other safety-impairing behaviors	Sunny	Below 50 meters	Dawn	Class II road	Normal road segment	Good pavement condition	Dry surface	Hilly	Straight and flat	No separation	Asphalt		other	Normal Road Section	Male	41-45 years	Other	Driving Standard Motorcycle	Driving Motorcycle	Driving Motorcycle	Motor Vehicle License	2	2 years		Unknown			Other behaviors impeding safe driving while driving		Primary	No Injury	Straight	Private Use		Motorcycle			172	180
1	0	motor vehicle lane	fatal accident	Motor vehicles violate the prohibition of marking instructions	Violate traffic signals	Rain	Above 200 meters	Daytime	Class II road	Multi-branch bifurcation	Good pavement condition	Wet surface	Mountainous	Moderate curve & slope	No separation	Asphalt		No Protection	Normal Road Section	Male	21-25 years	Other	Driving Small Passenger Car	Driving Car	Driving Car	Motor Vehicle License	4	4 years	0-19 mg/100ml	Used Seatbelt			Motor vehicles violate the prohibition of marking instructions		Primary	Fatal	Straight	Private Use		Small Passenger Car			2224	600
1	0	motor vehicle lane	fatal accident	Motor vehicles violate the prohibition of marking instructions	Violate traffic signals	Rain	Above 200 meters	Daytime	Class II road	Multi-branch bifurcation	Good pavement condition	Wet surface	Mountainous	Moderate curve & slope	No separation	Asphalt		No Protection	Normal Road Section	Male	41-45 years	Other	Driving Light Truck	Driving Car	Driving Car	Motor Vehicle License	14	11–15 years	0-19 mg/100ml	Used Seatbelt			Driving a medium-sized or above truck on a road other than an expressway or an urban expressway at a speed exceeding 10% but less than 20% per hour.		Secondary	No Injury	Straight	Freight Transport	No	Light Truck			2224	600
1	0	mixed traffic lane	fatal accident	Failure to stop for pedestrians at crosswalks	Motor vehicle failed to yield to pedestrians	Cloudy	100-200 meters	Night with street lighting	General urban road	Normal road segment	Good pavement condition	Wet surface	Hilly	Straight and flat	Central separation	Asphalt	green belt	green belt	Normal Road Section	Male	65 years and above	Other	Walking	Other							Walking Normally					Fatal							1005	10
1	0	mixed traffic lane	fatal accident	Failure to stop for pedestrians at crosswalks	Motor vehicle failed to yield to pedestrians	Cloudy	100-200 meters	Night with street lighting	General urban road	Normal road segment	Good pavement condition	Wet surface	Hilly	Straight and flat	Central separation	Asphalt	green belt	green belt	Normal Road Section	Male	41-45 years	Other	Driving Small Passenger Car	Driving Car	Driving Car	Motor Vehicle License	16	16–20 years		Unknown			Failed to stop for pedestrian on crosswalk		Full	No Injury	Straight	Taxi Transport		Small Passenger Car			1005	10
0	1	motor vehicle lane	injury accident	Failure to yield to pedestrians on roads without traffic signals	Motor vehicle failed to yield to pedestrians	Rain	50-100m	Night with street lighting	Class II road	Normal road segment	Good pavement condition	Wet surface	Hilly	Moderate slope	Central separation	Asphalt		No Protection	Normal Road Section	Female	61-65 years	Other	Walking	Other							Crossing the Road	Normal Walking				Minor Injury							39	50
0	1	motor vehicle lane	injury accident	Failure to yield to pedestrians on roads without traffic signals	Motor vehicle failed to yield to pedestrians	Rain	50-100m	Night with street lighting	Class II road	Normal road segment	Good pavement condition	Wet surface	Hilly	Moderate slope	Central separation	Asphalt		No Protection	Normal Road Section	Female	31-35 years	Other	Driving Small Passenger Car	Driving Car	Driving Car	Motor Vehicle License	6	6–10 years		Unknown			Failed to yield to pedestrians on unsignalized road	Other behaviors impeding safe driving while driving	Full	No Injury	Straight	Private Use		Small Passenger Car			39	50
1	2	motor vehicle lane	fatal accident	Other behaviors impairing safe driving	Other safety-impairing behaviors	Sunny	100-200 meters	Daytime	Class III road	Normal road segment	Good pavement condition	Dry surface	Hilly	Moderate curve	No separation	Asphalt	Metal Guardrail	Metal Guardrail		Male	6-11 years	Primary School Student	Take a tractor	Other												Minor Injury							209	0
1	2	motor vehicle lane	fatal accident	Other behaviors impairing safe driving	Other safety-impairing behaviors	Sunny	100-200 meters	Daytime	Class III road	Normal road segment	Good pavement condition	Dry surface	Hilly	Moderate curve	No separation	Asphalt	Metal Guardrail	Metal Guardrail		Male	46-50 years	Other	Driving Tractor	Driving Tractor	Driving Tractor	Agricultural Vehicle License	8	6–10 years	0-19 mg/100ml	Did Not Use Seatbelt			Other behaviors impeding safe driving while driving	Driving mechanically unfit vehicle	Full	Minor Injury	Straight	Freight Transport		Tractor			209	0
1	2	motor vehicle lane	fatal accident	Other behaviors impairing safe driving	Other safety-impairing behaviors	Sunny	100-200 meters	Daytime	Class III road	Normal road segment	Good pavement condition	Dry surface	Hilly	Moderate curve	No separation	Asphalt	Metal Guardrail	Metal Guardrail		Female	51-55 years	Other	Take a tractor	Other												Fatal							209	0
0	1	mixed traffic lane	injury accident	The turning motor vehicle fails to let the straight vehicles and pedestrians go first.	Motor vehicle failed to yield to the right-of-way	Sunny	100-200 meters	Daytime	General urban road	Normal road segment	Good pavement condition	Dry surface	Hilly	Moderate slope	No separation	Asphalt		No Protection	Normal Road Section	Female	61-65 years	Delivery Worker	Passenger on other motor vehicle	Other												No Injury							1001	50
0	1	mixed traffic lane	injury accident	The turning motor vehicle fails to let the straight vehicles and pedestrians go first.	Motor vehicle failed to yield to the right-of-way	Sunny	100-200 meters	Daytime	General urban road	Normal road segment	Good pavement condition	Dry surface	Hilly	Moderate slope	No separation	Asphalt		No Protection	Normal Road Section	Male	51-55 years	Civil Servant	Driving Small Passenger Car	Driving Car	Driving Car	Motor Vehicle License	17	16–20 years	0-19 mg/100ml	Used Seatbelt			Other behaviors impeding safe driving while driving		Secondary	No Injury	Straight	Private Use		Small Passenger Car			1001	50
0	1	mixed traffic lane	injury accident	The turning motor vehicle fails to let the straight vehicles and pedestrians go first.	Motor vehicle failed to yield to the right-of-way	Sunny	100-200 meters	Daytime	General urban road	Normal road segment	Good pavement condition	Dry surface	Hilly	Moderate slope	No separation	Asphalt		No Protection	Normal Road Section	Male	65 years and above	Farmer	Driving other legal motor vehicle	Driving other motor vehicle	Driving other motor vehicle	No License				Did Not Use Seatbelt			The turning motor vehicle fails to let the straight vehicles and pedestrians go first.		Primary	Minor Injury	Left Turn	Private Use		other			1001	50
0	2	motor vehicle lane	injury accident	Driving a motor vehicle in the wrong direction	Wrong-way driving	Cloudy	Above 200 meters	Daytime	Class II road	Normal road segment	Good pavement condition	Dry surface	Mountainous	Straight and flat	No separation	Asphalt		No Protection		Male	41-45 years	Self-employed	Driving Standard Motorcycle	Driving Motorcycle	Driving Motorcycle	Motor Vehicle License	7	6–10 years	0-19 mg/100ml	Use a helmet						Severe Injury	Straight	Private Use		Motorcycle			45	900
0	2	motor vehicle lane	injury accident	Driving a motor vehicle in the wrong direction	Wrong-way driving	Cloudy	Above 200 meters	Daytime	Class II road	Normal road segment	Good pavement condition	Dry surface	Mountainous	Straight and flat	No separation	Asphalt		No Protection		Female	51-55 years	Self-employed	Passenger on Motorcycle	Other												Severe Injury							45	900
0	2	motor vehicle lane	injury accident	Driving a motor vehicle in the wrong direction	Wrong-way driving	Cloudy	Above 200 meters	Daytime	Class II road	Normal road segment	Good pavement condition	Dry surface	Mountainous	Straight and flat	No separation	Asphalt		No Protection		Male	41-45 years	Self-employed	Driving Small Passenger Car	Driving Car	Driving Car	Motor Vehicle License	7	6–10 years	0-19 mg/100ml	Unknown			13080	10030	Full	No Injury	Straight	Private Use		Small Passenger Car			45	900
0	2	motor vehicle lane	injury accident	Driving a motor vehicle in the wrong direction	Wrong-way driving	Cloudy	Above 200 meters	Daytime	Class II road	Normal road segment	Good pavement condition	Dry surface	Mountainous	Straight and flat	No separation	Asphalt		No Protection		Male	41-45 years	Self-employed	Driving Small Passenger Car	Driving Car	Driving Car	Motor Vehicle License	8	6–10 years	0-19 mg/100ml	Used Seatbelt						No Injury	Straight	Private Use		Small Passenger Car			45	900
0	4	motor vehicle lane	injury accident	Making a U-turn at a place where U-turn is prohibited or left-turn signs and markings are prohibited.	Illegal U-turn	Sunny	Above 200 meters	Daytime	Class IV road	Normal road segment	Good pavement condition	Dry surface	Mountainous	Straight and flat	No separation	Asphalt		No Protection	Normal Road Section	Female	6-11 years	Preschool Child	Passenger on Motorcycle	Other												Minor Injury							1	500
0	4	motor vehicle lane	injury accident	Making a U-turn at a place where U-turn is prohibited or left-turn signs and markings are prohibited.	Illegal U-turn	Sunny	Above 200 meters	Daytime	Class IV road	Normal road segment	Good pavement condition	Dry surface	Mountainous	Straight and flat	No separation	Asphalt		No Protection	Normal Road Section	Female	51-55 years	Unemployed	Passenger on Motorcycle	Other												Minor Injury							1	500
0	4	motor vehicle lane	injury accident	Making a U-turn at a place where U-turn is prohibited or left-turn signs and markings are prohibited.	Illegal U-turn	Sunny	Above 200 meters	Daytime	Class IV road	Normal road segment	Good pavement condition	Dry surface	Mountainous	Straight and flat	No separation	Asphalt		No Protection	Normal Road Section	Male	46-50 years	Other	Driving Standard Motorcycle	Driving Motorcycle	Driving Motorcycle	Motor Vehicle License	3	3 years		Use a helmet			Motor vehicle driving in reverse direction		Equal	Minor Injury	Straight	Private Use		Motorcycle			1	500
0	4	motor vehicle lane	injury accident	Making a U-turn at a place where U-turn is prohibited or left-turn signs and markings are prohibited.	Illegal U-turn	Sunny	Above 200 meters	Daytime	Class IV road	Normal road segment	Good pavement condition	Dry surface	Mountainous	Straight and flat	No separation	Asphalt		No Protection	Normal Road Section	Male	51-55 years	Other	Driving Standard Motorcycle	Driving Motorcycle	Driving Motorcycle	Motor Vehicle License	7	6–10 years		Use a helmet			Making a U-turn at a place where U-turn is prohibited or left-turn signs and markings are prohibited.		Equal	Minor Injury	Left Turn	Private Use		Motorcycle			1	500
0	1	mixed traffic lane	injury accident	Other behaviors impairing safe driving	Other safety-impairing behaviors	Sunny	100-200 meters	Daytime	General urban road	Normal road segment	Good pavement condition	Dry surface	Hilly	Moderate curve & slope	Central separation	Asphalt	green belt	Roadside Tree		Male	41-45 years	Other	Driving a large bus	Driving Car	Driving Car	Motor Vehicle License	24	21–25 years		Unknown			Other behaviors impeding safe driving while driving		Primary	No Injury	Right Turn	Bus passenger transport		motorbus			1011	100
0	1	mixed traffic lane	injury accident	Other behaviors impairing safe driving	Other safety-impairing behaviors	Sunny	100-200 meters	Daytime	General urban road	Normal road segment	Good pavement condition	Dry surface	Hilly	Moderate curve & slope	Central separation	Asphalt	green belt	Roadside Tree		Male	21-25 years	Other	Walking	Other							Other		Using planing tools on the road		Secondary	Minor Injury							1011	100
0	1	mixed traffic lane	injury accident	Failure to yield to pedestrians on roads without traffic signals	Motor vehicle failed to yield to pedestrians	Cloudy	100-200 meters	Night without street lighting	General urban road	Normal road segment	Good pavement condition	Dry surface	Hilly	Straight and flat	No separation	Asphalt		No Protection		Male	46-50 years	Other	Driving Standard Motorcycle	Driving Motorcycle	Driving Motorcycle	Motor Vehicle License	14	11–15 years		Use a helmet			Failed to yield to pedestrians on unsignalized road		Equal	No Injury	Straight	Private Use		Motorcycle			1006	550
0	1	mixed traffic lane	injury accident	Failure to yield to pedestrians on roads without traffic signals	Motor vehicle failed to yield to pedestrians	Cloudy	100-200 meters	Night without street lighting	General urban road	Normal road segment	Good pavement condition	Dry surface	Hilly	Straight and flat	No separation	Asphalt		No Protection		Male	65 years and above	Other	Walking	Other							Crossing the Road	Normal Walking	Pedestrian crossed road without using crosswalk or facility		Equal	Minor Injury							1006	550
0	1	motor vehicle lane	injury accident	Other behaviors impairing safe driving	Other safety-impairing behaviors	Cloudy	Below 50 meters	Dawn	Urban expressway	Normal road segment	Good pavement condition	Dry surface	Mountainous	Straight and flat	No separation	Asphalt		No Protection		Female	65 years and above	Self-employed	Walking	Other								Normal Walking				Minor Injury							1006	100
0	1	motor vehicle lane	injury accident	Other behaviors impairing safe driving	Other safety-impairing behaviors	Cloudy	Below 50 meters	Dawn	Urban expressway	Normal road segment	Good pavement condition	Dry surface	Mountainous	Straight and flat	No separation	Asphalt		No Protection		Male	46-50 years	Self-employed	Driving Small Passenger Car	Driving Car	Driving Car	Motor Vehicle License	10	6–10 years	0-19 mg/100ml	Used Seatbelt			Other behaviors impeding safe driving while driving		Full	No Injury	Straight	Taxi Transport		Small Passenger Car			1006	100
0	1	other	injury accident	Other behaviors impairing safe driving	Other safety-impairing behaviors	Cloudy	50-100m	Dawn	Class IV road	Normal road segment	Good pavement condition	Dry surface	Hilly	Straight and flat	No separation	Asphalt		No Protection	Normal Road Section	Male	46-50 years	Farmer	Driving Standard Motorcycle	Driving Motorcycle	Driving Motorcycle	Motor Vehicle License	7	6–10 years	Not Tested	Unknown			Other behaviors impeding safe driving while driving		Full	No Injury	Straight	Private Use		Motorcycle			1	200
0	1	other	injury accident	Other behaviors impairing safe driving	Other safety-impairing behaviors	Cloudy	50-100m	Dawn	Class IV road	Normal road segment	Good pavement condition	Dry surface	Hilly	Straight and flat	No separation	Asphalt		No Protection	Normal Road Section	Male	61-65 years	Other	Walking	Other							Walking Normally	Other				Severe Injury							1	200
0	1	motor vehicle lane	injury accident	The turning motor vehicle fails to let the straight vehicles and pedestrians go first.	Motor vehicle failed to yield to the right-of-way	Sunny	100-200 meters	dusk	General urban road	Road entrance and exit	Good pavement condition	Dry surface	Hilly	Straight and flat	No separation	Asphalt		No Protection		Male	51-55 years	Other	Driving Light Motorcycle	Driving Motorcycle	Driving Motorcycle	No License				Unknown			Driving without a valid license		Equal	Minor Injury	Straight	Private Use		Motorcycle			1002	10
0	1	motor vehicle lane	injury accident	The turning motor vehicle fails to let the straight vehicles and pedestrians go first.	Motor vehicle failed to yield to the right-of-way	Sunny	100-200 meters	dusk	General urban road	Road entrance and exit	Good pavement condition	Dry surface	Hilly	Straight and flat	No separation	Asphalt		No Protection		Male	26-30 years	Other	Driving Heavy Truck	Driving Car	Driving Car	Motor Vehicle License	8	6–10 years		Used Seatbelt			Other behaviors impeding safe driving while driving	The turning motor vehicle fails to let the straight vehicles and pedestrians go first.	Equal	No Injury	Left Turn	Freight Transport	No	Heavy Truck			1002	10
0	1	mixed traffic lane	injury accident	Failure to yield to pedestrians on roads without traffic signals	Motor vehicle failed to yield to pedestrians	Sunny	100-200 meters	Daytime	General urban road	Normal road segment	Good pavement condition	Dry surface	Hilly	Moderate curve	No separation	Asphalt		No Protection	Normal Road Section	Male	65 years and above	Other	Walking	Other							Walking Normally		Pedestrian crossed road without using crosswalk or facility		Secondary	Minor Injury							1001	300
0	1	mixed traffic lane	injury accident	Failure to yield to pedestrians on roads without traffic signals	Motor vehicle failed to yield to pedestrians	Sunny	100-200 meters	Daytime	General urban road	Normal road segment	Good pavement condition	Dry surface	Hilly	Moderate curve	No separation	Asphalt		No Protection	Normal Road Section	Male	46-50 years	Worker	Driving Standard Motorcycle	Driving Motorcycle	Driving Motorcycle	Motor Vehicle License	4	4 years		Unknown			Failed to yield to pedestrians on unsignalized road		Primary	No Injury	Straight	Private Use		Motorcycle			1001	300
0	1	motor vehicle lane	injury accident	Obstructing the normal traffic of vehicles and pedestrians when turning around	Illegal U-turn	Rain	Above 200 meters	Daytime	General urban road	Normal road segment	Good pavement condition	Wet surface	Hilly	Moderate curve & slope	No separation	Asphalt		Roadside Tree	Normal Road Section	Male	21-25 years	Other	Driving Small Passenger Car	Driving Car	Driving Car	Motor Vehicle License	2	2 years		Unknown			Obstructing the normal traffic of vehicles and pedestrians when turning around	Other behaviors impeding safe driving while driving	Primary	No Injury	turn one's head away	Private Use		Small Passenger Car			1002	500
0	1	motor vehicle lane	injury accident	Obstructing the normal traffic of vehicles and pedestrians when turning around	Illegal U-turn	Rain	Above 200 meters	Daytime	General urban road	Normal road segment	Good pavement condition	Wet surface	Hilly	Moderate curve & slope	No separation	Asphalt		Roadside Tree	Normal Road Section	Male	46-50 years	Other	Driving Standard Motorcycle	Driving Motorcycle	Driving Motorcycle	Motor Vehicle License	7	6–10 years		Used Seatbelt			Other behaviors impeding safe driving while driving		Secondary	Minor Injury	Straight	Private Use		Motorcycle			1002	500
0	1	mixed traffic lane	injury accident	Non-motor vehicles not keeping to the right on roads without bicycle lanes	Driving illegally (not)	Sunny	Above 200 meters	Daytime	Urban expressway	Normal road segment	Good pavement condition	Dry surface	Hilly	Straight and flat	No separation	Asphalt		No Protection	Normal Road Section	Male	41-45 years	Delivery Worker	Other non-motor vehicle	Riding Non-Motor Vehicle									Non-motorized vehicle not keeping right without designated lane		Primary	No Injury							1003	500
0	1	mixed traffic lane	injury accident	Non-motor vehicles not keeping to the right on roads without bicycle lanes	Driving illegally (not)	Sunny	Above 200 meters	Daytime	Urban expressway	Normal road segment	Good pavement condition	Dry surface	Hilly	Straight and flat	No separation	Asphalt		No Protection	Normal Road Section	Female	51-55 years	Delivery Worker	Walking	Other							Crossing the Road	Running	Pedestrian crossed road without using crosswalk or facility		Secondary	Minor Injury							1003	500
1	0	mixed traffic lane	fatal accident	The contents of the driving goods vehicle exceed the approved load mass by more than 30%	Freight vehicle overload	Rain	100-200 meters	Night without street lighting	Class II road	Normal road segment	Good pavement condition	Wet surface	Mountainous	Moderate curve & slope	No separation	Asphalt		Concrete guardrail	Normal Road Section	Male	36-40 years	Other	Driving Heavy Truck	Driving Car	Driving Car	Motor Vehicle License	7	6–10 years	0-19 mg/100ml	Used Seatbelt			The contents of the driving goods vehicle exceed the approved load mass by more than 30%	Driving mechanically unfit vehicle	Full	Fatal	Left Turn	Freight Transport	No	Heavy Truck			110	700
0	2	motor vehicle lane	injury accident	Changing lanes and affecting the normal driving of motor vehicles	Illegal lane change	Cloudy	50-100m	Daytime	General urban road	Normal road segment	Good pavement condition	Dry surface	Hilly	Straight and flat	No separation	Asphalt		No Protection		Female	51-55 years	Other	Passenger on other non-motor vehicle	Other												Severe Injury							1002	50
0	2	motor vehicle lane	injury accident	Changing lanes and affecting the normal driving of motor vehicles	Illegal lane change	Cloudy	50-100m	Daytime	General urban road	Normal road segment	Good pavement condition	Dry surface	Hilly	Straight and flat	No separation	Asphalt		No Protection		Male	41-45 years	Other	Driving Small Passenger Car	Driving Car	Driving Car	Motor Vehicle License	1	Less than 1 year		Used Seatbelt			Lane change affected other vehicles		Primary	No Injury	Lane Change	Private Use		Small Passenger Car			1002	50
0	2	motor vehicle lane	injury accident	Changing lanes and affecting the normal driving of motor vehicles	Illegal lane change	Cloudy	50-100m	Daytime	General urban road	Normal road segment	Good pavement condition	Dry surface	Hilly	Straight and flat	No separation	Asphalt		No Protection		Male	46-50 years	Other	Electric bicycle	Riding Non-Motor Vehicle									Riding a bicycle with two or more people on the road		Secondary	Minor Injury							1002	50
0	2	motor vehicle lane	injury accident	Making a U-turn at a place where U-turn is prohibited or left-turn signs and markings are prohibited.	Illegal U-turn	Sunny	Above 200 meters	Night without street lighting	General urban road	Normal road segment	Good pavement condition	Dry surface	Hilly	Moderate slope	No separation	Asphalt		No Protection		Male	26-30 years	Other	Driving Small Passenger Car	Driving Car	Driving Car	Motor Vehicle License	3	3 years		Used Seatbelt			Making a U-turn at a place where U-turn is prohibited or left-turn signs and markings are prohibited.		Full	No Injury	turn one's head away	Private Use		Small Passenger Car			1002	100
0	2	motor vehicle lane	injury accident	Making a U-turn at a place where U-turn is prohibited or left-turn signs and markings are prohibited.	Illegal U-turn	Sunny	Above 200 meters	Night without street lighting	General urban road	Normal road segment	Good pavement condition	Dry surface	Hilly	Moderate slope	No separation	Asphalt		No Protection		Female	46-50 years	Other	Passenger on Motorcycle	Other												Minor Injury							1002	100
0	2	motor vehicle lane	injury accident	Making a U-turn at a place where U-turn is prohibited or left-turn signs and markings are prohibited.	Illegal U-turn	Sunny	Above 200 meters	Night without street lighting	General urban road	Normal road segment	Good pavement condition	Dry surface	Hilly	Moderate slope	No separation	Asphalt		No Protection		Male	46-50 years	Other	Driving Standard Motorcycle	Driving Motorcycle	Driving Motorcycle	Motor Vehicle License	7	6–10 years		Used Seatbelt						Minor Injury	Straight	Private Use		Motorcycle			1002	100
0	3	motor vehicle lane	injury accident	Non-motor vehicles not keeping to the right on roads without bicycle lanes	Driving illegally (not)	Sunny	Below 50 meters	Night without street lighting	Class II road	Normal road segment	Good pavement condition	Dry surface	Mountainous	Moderate curve	No separation	Asphalt		Metal Guardrail	Normal Road Section	Male	41-45 years	Worker	Electric bicycle	Riding Non-Motor Vehicle									Non-motorized vehicle not keeping right without designated lane		Full	Minor Injury							78	750
0	3	motor vehicle lane	injury accident	Non-motor vehicles not keeping to the right on roads without bicycle lanes	Driving illegally (not)	Sunny	Below 50 meters	Night without street lighting	Class II road	Normal road segment	Good pavement condition	Dry surface	Mountainous	Moderate curve	No separation	Asphalt		Metal Guardrail	Normal Road Section	Male	46-50 years	Worker	Driving Standard Motorcycle	Driving Motorcycle	Driving Motorcycle	Motor Vehicle License	4	4 years	Not Tested	Used Seatbelt						Minor Injury	Straight	Private Use		Motorcycle			78	750
0	3	motor vehicle lane	injury accident	Non-motor vehicles not keeping to the right on roads without bicycle lanes	Driving illegally (not)	Sunny	Below 50 meters	Night without street lighting	Class II road	Normal road segment	Good pavement condition	Dry surface	Mountainous	Moderate curve	No separation	Asphalt		Metal Guardrail	Normal Road Section	Male	36-40 years	Worker	Passenger on other non-motor vehicle	Other												Minor Injury							78	750
0	2	mixed traffic lane	injury accident	Failure to stop for pedestrians at crosswalks	Motor vehicle failed to yield to pedestrians	Sunny	Above 200 meters	Daytime	General urban road	Normal road segment	Good pavement condition	Dry surface	Hilly	Slope with sharp/sudden turn	No separation	Asphalt		other	Normal Road Section	Male	51-55 years	Delivery Worker	Driving a large bus	Driving Car	Driving Car	Motor Vehicle License	28	More than 25 years	0-19 mg/100ml	Used Seatbelt			Failed to stop for pedestrian on crosswalk		Full	No Injury	Right Turn	Bus passenger transport		motorbus			1001	100
0	2	mixed traffic lane	injury accident	Failure to stop for pedestrians at crosswalks	Motor vehicle failed to yield to pedestrians	Sunny	Above 200 meters	Daytime	General urban road	Normal road segment	Good pavement condition	Dry surface	Hilly	Slope with sharp/sudden turn	No separation	Asphalt		other	Normal Road Section	Female	61-65 years	Delivery Worker	Walking	Other							Crossing Pedestrian Crosswalk	Normal Walking				Minor Injury							1001	100
0	2	mixed traffic lane	injury accident	Failure to stop for pedestrians at crosswalks	Motor vehicle failed to yield to pedestrians	Sunny	Above 200 meters	Daytime	General urban road	Normal road segment	Good pavement condition	Dry surface	Hilly	Slope with sharp/sudden turn	No separation	Asphalt		other	Normal Road Section	Female	6-11 years	Secondary/Vocational Student	Walking	Other							Walking Normally	Normal Walking				Minor Injury							1001	100
0	1	motor vehicle lane	injury accident	The turning motor vehicle fails to let the straight vehicles and pedestrians go first.	Motor vehicle failed to yield to the right-of-way	Sunny	Above 200 meters	Daytime	Class II road	Normal road segment	Good pavement condition	Dry surface	Mountainous	Straight and flat	No separation	Asphalt		No Protection		Male	51-55 years	Farmer	Driving Standard Motorcycle	Driving Motorcycle	Driving Motorcycle	Motor Vehicle License	2	2 years	Not Tested	Used Seatbelt						Severe Injury	Straight	Private Use		Motorcycle			103	800
0	1	motor vehicle lane	injury accident	The turning motor vehicle fails to let the straight vehicles and pedestrians go first.	Motor vehicle failed to yield to the right-of-way	Sunny	Above 200 meters	Daytime	Class II road	Normal road segment	Good pavement condition	Dry surface	Mountainous	Straight and flat	No separation	Asphalt		No Protection		Male	46-50 years	office worker	Driving Heavy Truck	Driving Car	Driving Car	Motor Vehicle License	29	More than 25 years	Not Tested	Unknown			The turning motor vehicle fails to let the straight vehicles and pedestrians go first.		Full	No Injury	Left Turn	Freight Transport	No	Heavy Truck			103	800
0	1	mixed traffic lane	injury accident	Improper meeting of vehicles	Illegal meeting of vehicles	Sunny	Above 200 meters	Daytime	Class IV road	Normal road segment	Good pavement condition	Dry surface	Hilly	Moderate curve & slope	No separation	Asphalt		W-beam Guardrail	Normal Road Section	Male	21-25 years	Self-employed	Driving Heavy Truck	Driving Car	Driving Car	Motor Vehicle License	6	6–10 years	Not Tested	Unknown			Improper passing meeting oncoming vehicle		Primary	No Injury	Straight	Freight Transport	No	Heavy Truck			3	100
0	1	mixed traffic lane	injury accident	Improper meeting of vehicles	Illegal meeting of vehicles	Sunny	Above 200 meters	Daytime	Class IV road	Normal road segment	Good pavement condition	Dry surface	Hilly	Moderate curve & slope	No separation	Asphalt		W-beam Guardrail	Normal Road Section	Male	46-50 years	Farmer	Driving Standard Motorcycle	Driving Motorcycle	Driving Motorcycle	No License			Not Tested	Did Not Use Seatbelt			Driving without a valid license		Secondary	Minor Injury	Straight	Private Use		Motorcycle			3	100
0	1	bicycle lane	injury accident	Driving a motor vehicle after drinking alcohol	drunk driving	Cloudy	50-100m	Night without street lighting	Class III road	Normal road segment	Good pavement condition	Wet surface	Hilly	Straight and flat	No separation	Asphalt		No Protection	Normal Road Section	Male	46-50 years	Other	Walking	Other							Walking Normally	Normal Walking				Minor Injury							12	800
0	1	bicycle lane	injury accident	Driving a motor vehicle after drinking alcohol	drunk driving	Cloudy	50-100m	Night without street lighting	Class III road	Normal road segment	Good pavement condition	Wet surface	Hilly	Straight and flat	No separation	Asphalt		No Protection	Normal Road Section	Male	26-30 years	Other	Driving Small Passenger Car	Driving Car	Driving Car	Motor Vehicle License	10	6–10 years	20-79	Unknown			Driving a motor vehicle after drinking alcohol	Driving while taking state-controlled psychotropic drugs or narcotic drugs.	Full	No Injury	Straight	Other Non-operational		Small Passenger Car			12	800
0	4	motor vehicle lane	injury accident	The turning motor vehicle fails to let the straight vehicles and pedestrians go first.	Motor vehicle failed to yield to the right-of-way	Cloudy	50-100m	dusk	Class III road	Normal road segment	Good pavement condition	Dry surface	Hilly	Straight and flat	No separation	Cement concrete		Metal Guardrail	Road sections that have not been investigated for hidden dangers	Male	46-50 years	Farmer	Driving Light Motorcycle	Driving Motorcycle	Driving Motorcycle	No License				Use a helmet			The turning motor vehicle fails to let the straight vehicles and pedestrians go first.	Driving a moped and carrying people	Primary	Severe Injury	Left Turn	Private Use		Motorcycle			189	30
0	4	motor vehicle lane	injury accident	The turning motor vehicle fails to let the straight vehicles and pedestrians go first.	Motor vehicle failed to yield to the right-of-way	Cloudy	50-100m	dusk	Class III road	Normal road segment	Good pavement condition	Dry surface	Hilly	Straight and flat	No separation	Cement concrete		Metal Guardrail	Road sections that have not been investigated for hidden dangers	Male	61-65 years	Farmer	Passenger on Motorcycle	Other												Minor Injury							189	30
0	4	motor vehicle lane	injury accident	The turning motor vehicle fails to let the straight vehicles and pedestrians go first.	Motor vehicle failed to yield to the right-of-way	Cloudy	50-100m	dusk	Class III road	Normal road segment	Good pavement condition	Dry surface	Hilly	Straight and flat	No separation	Cement concrete		Metal Guardrail	Road sections that have not been investigated for hidden dangers	Female	15-17 years	Unemployed	Passenger on Motorcycle	Other												Minor Injury							189	30
0	4	motor vehicle lane	injury accident	The turning motor vehicle fails to let the straight vehicles and pedestrians go first.	Motor vehicle failed to yield to the right-of-way	Cloudy	50-100m	dusk	Class III road	Normal road segment	Good pavement condition	Dry surface	Hilly	Straight and flat	No separation	Cement concrete		Metal Guardrail	Road sections that have not been investigated for hidden dangers	Male	18-20 years	Farmer	Driving Standard Motorcycle	Driving Motorcycle	Driving Motorcycle	No License				Did Not Use Helmet			Driving without a valid license		Secondary	Severe Injury	Straight	Private Use		Motorcycle			189	30
0	1	mixed traffic lane	injury accident	Failure to yield to pedestrians on roads without traffic signals	Motor vehicle failed to yield to pedestrians	Sunny	Above 200 meters	Daytime	General urban road	Normal road segment	Good pavement condition	Dry surface	Hilly	Moderate slope	No separation	Asphalt		No Protection		Male	41-45 years	Other	Driving Small Passenger Car	Driving Car	Driving Car	Motor Vehicle License	10	6–10 years		Used Seatbelt			Failed to yield to pedestrians on unsignalized road		Primary	No Injury	Straight	Private Use		Small Passenger Car			1007	100
0	1	mixed traffic lane	injury accident	Failure to yield to pedestrians on roads without traffic signals	Motor vehicle failed to yield to pedestrians	Sunny	Above 200 meters	Daytime	General urban road	Normal road segment	Good pavement condition	Dry surface	Hilly	Moderate slope	No separation	Asphalt		No Protection		Female	65 years and above	Unemployed	Walking	Other							Crossing the Road	Fast Walking	Pedestrian crossed road without using crosswalk or facility		Secondary	Minor Injury							1007	100
1	0	motor vehicle lane	fatal accident	Others	Others	Rain	Below 50 meters	Night without street lighting	Class II road	Normal road segment	Good pavement condition	Wet surface	Mountainous	Straight and flat	No separation	Asphalt		Metal Guardrail	Normal Road Section	Female	65 years and above	Other	Walking	Other							Walking Normally	Normal Walking				Fatal							64	600
1	0	motor vehicle lane	fatal accident	Others	Others	Rain	Below 50 meters	Night without street lighting	Class II road	Normal road segment	Good pavement condition	Wet surface	Mountainous	Straight and flat	No separation	Asphalt		Metal Guardrail	Normal Road Section	Male	41-45 years	Other	Driving Heavy Truck	Driving Car	Driving Car	Motor Vehicle License	18	16–20 years	Not Tested	Unknown			Other behaviors impeding safe driving while driving		Primary	No Injury	Straight	Freight Transport	No	Heavy Truck			64	600
1	0	motor vehicle lane	fatal accident	Others	Others	Rain	Below 50 meters	Night without street lighting	Class II road	Normal road segment	Good pavement condition	Wet surface	Mountainous	Straight and flat	No separation	Asphalt		Metal Guardrail	Normal Road Section	Male	51-55 years	office worker	Driving Small Passenger Car	Driving Car	Driving Car	Motor Vehicle License	15	11–15 years	Not Tested	Unknown			Other behaviors impeding safe driving while driving		Secondary	No Injury	Straight	Private Use		Small Passenger Car			64	600
0	1	motor vehicle lane	injury accident	Improper meeting of vehicles	Illegal meeting of vehicles	Cloudy	Below 50 meters	Daytime	Class IV road	Normal road segment	Good pavement condition	Dry surface	Hilly	Moderate curve & slope	No separation	Cement concrete		No Protection	Normal Road Section	Male	51-55 years	Other	Driving Standard Motorcycle	Driving Motorcycle	Driving Motorcycle	Motor Vehicle License	5	5 years	Not Tested	Use a helmet			Improper passing meeting oncoming vehicle		Full	Severe Injury	Straight	Private Use		Motorcycle			1	100
0	1	motor vehicle lane	injury accident	Improper meeting of vehicles	Illegal meeting of vehicles	Cloudy	Below 50 meters	Daytime	Class IV road	Normal road segment	Good pavement condition	Dry surface	Hilly	Moderate curve & slope	No separation	Cement concrete		No Protection	Normal Road Section	Male	26-30 years	Other	Driving Small Passenger Car	Driving Car	Driving Car	Motor Vehicle License	4	4 years	Not Tested	Unknown						No Injury	Straight	Private Use		Small Passenger Car			1	100
1	0	motor vehicle lane	fatal accident	Other behaviors impairing safe driving	Other safety-impairing behaviors	Sunny	100-200 meters	Daytime	Class III road	Normal road segment	Good pavement condition	Dry surface	Mountainous	Moderate curve	No separation	Asphalt		W-beam Guardrail		Female	36-40 years	office worker	Driving Small Passenger Car	Driving Car	Driving Car	Motor Vehicle License	1	Less than 1 year	0-19 mg/100ml	Used Seatbelt			Other behaviors impeding safe driving while driving		Full	No Injury	Right Turn	Private Use		Small Passenger Car			155	900
1	0	motor vehicle lane	fatal accident	Other behaviors impairing safe driving	Other safety-impairing behaviors	Sunny	100-200 meters	Daytime	Class III road	Normal road segment	Good pavement condition	Dry surface	Mountainous	Moderate curve	No separation	Asphalt		W-beam Guardrail		Male	51-55 years	Farmer	Walking	Other							Walking Normally	Normal Walking				Fatal							155	900
0	2	mixed traffic lane	injury accident	Improper meeting of vehicles	Illegal meeting of vehicles	Rain	Above 200 meters	Daytime	Class IV road	Normal road segment	concave-convex	Wet surface	Mountainous	Moderate curve & slope	No separation	Cement concrete		Metal Guardrail	Normal Road Section	Male	46-50 years	Other	Passenger on Motorcycle	Other												Minor Injury							2	950
0	2	mixed traffic lane	injury accident	Improper meeting of vehicles	Illegal meeting of vehicles	Rain	Above 200 meters	Daytime	Class IV road	Normal road segment	concave-convex	Wet surface	Mountainous	Moderate curve & slope	No separation	Cement concrete		Metal Guardrail	Normal Road Section	Male	46-50 years	Other	Driving Small Passenger Car	Driving Car	Driving Car	Motor Vehicle License	8	6–10 years		Used Seatbelt						No Injury	Right Turn	Private Use		Small Passenger Car			2	950
0	2	mixed traffic lane	injury accident	Improper meeting of vehicles	Illegal meeting of vehicles	Rain	Above 200 meters	Daytime	Class IV road	Normal road segment	concave-convex	Wet surface	Mountainous	Moderate curve & slope	No separation	Cement concrete		Metal Guardrail	Normal Road Section	Male	46-50 years	Other	Driving Standard Motorcycle	Driving Motorcycle	Driving Motorcycle	Motor Vehicle License	7	6–10 years		Used Seatbelt			Improper passing meeting oncoming vehicle		Full	Minor Injury	Left Turn	Private Use		Motorcycle			2	950
1	0	motor vehicle lane	fatal accident	Motor vehicles violate the prohibition of marking instructions	Violate traffic signals	Rain	Above 200 meters	Daytime	Class II road	Multi-branch bifurcation	Good pavement condition	Wet surface	Mountainous	Moderate curve & slope	No separation	Asphalt		W-beam Guardrail	Normal Road Section	Male	31-35 years	Other	Driving Heavy Truck	Driving Car	Driving Car	Motor Vehicle License	9	6–10 years	0-19 mg/100ml	Used Seatbelt			The contents of the driving goods vehicle exceed the approved load mass by more than 30%		Secondary	No Injury	Straight	Freight Transport	No	Heavy Truck			2217	700
1	0	motor vehicle lane	fatal accident	Motor vehicles violate the prohibition of marking instructions	Violate traffic signals	Rain	Above 200 meters	Daytime	Class II road	Multi-branch bifurcation	Good pavement condition	Wet surface	Mountainous	Moderate curve & slope	No separation	Asphalt		W-beam Guardrail	Normal Road Section	Male	41-45 years	Farmer	Driving Small Passenger Car	Driving Car	Driving Car	Motor Vehicle License	5	5 years	0-19 mg/100ml	Used Seatbelt			Motor vehicles violate the prohibition of marking instructions		Primary	Fatal	Straight	Private Use		Small Passenger Car			2217	700
0	1	motor vehicle lane	injury accident	Driving a motor vehicle without a driver's license	drive without a licence	Sunny	100-200 meters	Dawn	General urban road	Normal road segment	Good pavement condition	Dry surface	Hilly	Moderate curve	No separation	Asphalt		Roadside Tree		Female	61-65 years	Delivery Worker	Walking	Other							Crossing the Road	Normal Walking	Pedestrian crossed road without using crosswalk or facility		Secondary	Minor Injury							1005	0
0	1	motor vehicle lane	injury accident	Driving a motor vehicle without a driver's license	drive without a licence	Sunny	100-200 meters	Dawn	General urban road	Normal road segment	Good pavement condition	Dry surface	Hilly	Moderate curve	No separation	Asphalt		Roadside Tree		Male	15-17 years	Delivery Worker	Driving Standard Motorcycle	Driving Motorcycle	Driving Motorcycle	No License				Used Seatbelt			Driving without a valid license	When passing through a road without traffic signals, pedestrians fail to avoid crossing the road	Primary	No Injury	Straight	Private Use		Motorcycle			1005	0
0	1	motor vehicle lane	injury accident	Other behaviors impairing safe driving	Other safety-impairing behaviors	Sunny	Below 50 meters	Night without street lighting	General urban road	Normal road segment	Good pavement condition	Dry surface	Hilly	Straight and flat	No separation	Asphalt		other		Male	41-45 years	Other	Walking	Other							Crossing the Road	Other	Pedestrians do not cross the motor vehicle lane as required		Equal	Minor Injury							1001	1200
0	1	motor vehicle lane	injury accident	Other behaviors impairing safe driving	Other safety-impairing behaviors	Sunny	Below 50 meters	Night without street lighting	General urban road	Normal road segment	Good pavement condition	Dry surface	Hilly	Straight and flat	No separation	Asphalt		other		Male	21-25 years	Other	Driving Small Passenger Car	Driving Car	Driving Car	Motor Vehicle License	7	6–10 years		Unknown			Other behaviors impeding safe driving while driving		Equal	No Injury	Straight	Private Use		Small Passenger Car			1001	1200
0	2	motor vehicle lane	injury accident	Failure to yield to pedestrians on roads without traffic signals	Motor vehicle failed to yield to pedestrians	Rain	50-100m	Daytime	General urban road	Normal road segment	Good pavement condition	Dry surface	Hilly	Moderate curve & slope	No separation	Asphalt		Roadside Tree	Normal Road Section	Female	6-11 years	Primary School Student	Walking	Other							Crossing the Road	Running				Minor Injury							1001	10
0	2	motor vehicle lane	injury accident	Failure to yield to pedestrians on roads without traffic signals	Motor vehicle failed to yield to pedestrians	Rain	50-100m	Daytime	General urban road	Normal road segment	Good pavement condition	Dry surface	Hilly	Moderate curve & slope	No separation	Asphalt		Roadside Tree	Normal Road Section	Male	41-45 years	Other	Driving Small Passenger Car	Driving Car	Driving Car	Motor Vehicle License	16	16–20 years		Used Seatbelt			Other behaviors impeding safe driving while driving		Primary	No Injury	Starting	Private Use		Small Passenger Car			1001	10
0	2	motor vehicle lane	injury accident	Failure to yield to pedestrians on roads without traffic signals	Motor vehicle failed to yield to pedestrians	Rain	50-100m	Daytime	General urban road	Normal road segment	Good pavement condition	Dry surface	Hilly	Moderate curve & slope	No separation	Asphalt		Roadside Tree	Normal Road Section	Female	36-40 years	office worker	Walking	Other							Crossing the Road	Fast Walking	Pedestrians do not cross the motor vehicle lane as required		Secondary	Severe Injury							1001	10
0	1	motor vehicle lane	injury accident	The motor vehicle violates the prohibition sign.	Violate traffic signals	Sunny	Below 50 meters	dusk	Class III road	Normal road segment	Good pavement condition	Dry surface	Hilly	Moderate curve	No separation	Asphalt		Metal Guardrail		Male	41-45 years	Other	Electric bicycle	Riding Non-Motor Vehicle												Severe Injury							92	50
0	1	motor vehicle lane	injury accident	The motor vehicle violates the prohibition sign.	Violate traffic signals	Sunny	Below 50 meters	dusk	Class III road	Normal road segment	Good pavement condition	Dry surface	Hilly	Moderate curve	No separation	Asphalt		Metal Guardrail		Male	51-55 years	Farmer	Driving Medium Truck	Driving Car	Driving Car	Motor Vehicle License	22	21–25 years	0-19 mg/100ml	Used Seatbelt			The motor vehicle violates the prohibition sign.		Full	No Injury	Straight	Freight Transport	No	Medium Truck			92	50
0	1	motor vehicle lane	injury accident	Other behaviors impairing safe driving	Other safety-impairing behaviors	Sunny	Above 200 meters	Daytime	General urban road	Normal road segment	Good pavement condition	Dry surface	Hilly	Straight and flat	No separation	Asphalt		No Protection		Female	31-35 years	Delivery Worker	Driving Small Passenger Car	Driving Car	Driving Car	Motor Vehicle License	6	6–10 years	0-19 mg/100ml	Unknown			Other behaviors impeding safe driving while driving		Primary	No Injury	Straight	Private Use		Small Passenger Car			1001	1000
0	1	motor vehicle lane	injury accident	Other behaviors impairing safe driving	Other safety-impairing behaviors	Sunny	Above 200 meters	Daytime	General urban road	Normal road segment	Good pavement condition	Dry surface	Hilly	Straight and flat	No separation	Asphalt		No Protection		Male	51-55 years	office worker	Walking	Other							Walking in Motor Vehicle Lane	Normal Walking	Pedestrians do not walk on the sidewalk		Secondary	Severe Injury							1001	1000
0	2	motor vehicle lane	injury accident	Failure to yield to pedestrians on roads without traffic signals	Motor vehicle failed to yield to pedestrians	Sunny	Above 200 meters	Night with street lighting	Class II road	Normal road segment	Good pavement condition	Dry surface	Mountainous	Straight and flat	No separation	Asphalt		Concrete guardrail	Normal Road Section	Male	41-45 years	Worker	Walking	Other							Crossing the Road	Normal Walking				Minor Injury							65	300
0	2	motor vehicle lane	injury accident	Failure to yield to pedestrians on roads without traffic signals	Motor vehicle failed to yield to pedestrians	Sunny	Above 200 meters	Night with street lighting	Class II road	Normal road segment	Good pavement condition	Dry surface	Mountainous	Straight and flat	No separation	Asphalt		Concrete guardrail	Normal Road Section	Male	18-20 years	Worker	Driving Standard Motorcycle	Driving Motorcycle	Driving Motorcycle	Motor Vehicle License	1	Less than 1 year	Not Tested	Used Seatbelt			Failed to yield to pedestrians on unsignalized road		Full	Minor Injury	Straight	Private Use		Motorcycle			65	300
0	2	motor vehicle lane	injury accident	Failure to stop for pedestrians at crosswalks	Motor vehicle failed to yield to pedestrians	Sunny	Above 200 meters	Daytime	General urban road	Normal road segment	Good pavement condition	Dry surface	Hilly	Straight and flat	No separation	Asphalt		No Protection	Normal Road Section	Female	36-40 years	office worker	Walking	Other							Crossing Pedestrian Crosswalk	Normal Walking				Minor Injury							1002	50
0	2	motor vehicle lane	injury accident	Failure to stop for pedestrians at crosswalks	Motor vehicle failed to yield to pedestrians	Sunny	Above 200 meters	Daytime	General urban road	Normal road segment	Good pavement condition	Dry surface	Hilly	Straight and flat	No separation	Asphalt		No Protection	Normal Road Section	Female	6-11 years	Primary School Student	Walking	Other							Crossing Pedestrian Crosswalk	Normal Walking				Minor Injury							1002	50
0	2	motor vehicle lane	injury accident	Failure to stop for pedestrians at crosswalks	Motor vehicle failed to yield to pedestrians	Sunny	Above 200 meters	Daytime	General urban road	Normal road segment	Good pavement condition	Dry surface	Hilly	Straight and flat	No separation	Asphalt		No Protection	Normal Road Section	Male	51-55 years	Delivery Worker	Drive a tricycle	Driving an agricultural transport vehicle	Driving Car	No License				Did Not Use Seatbelt			Driving a motor vehicle in violation of road traffic lights		Full	No Injury	Straight	Private Use		other			1002	50
0	4	mixed traffic lane	injury accident	The turning motor vehicle fails to let the straight vehicles and pedestrians go first.	Motor vehicle failed to yield to the right-of-way	Sunny	Above 200 meters	Daytime	Class III road	Normal road segment	Good pavement condition	Dry surface	Hilly	Moderate curve	No separation	Asphalt		No Protection	Normal Road Section	Male	65 years and above	Other	Passenger on other non-motor vehicle	Other												Severe Injury							86	300
0	4	mixed traffic lane	injury accident	The turning motor vehicle fails to let the straight vehicles and pedestrians go first.	Motor vehicle failed to yield to the right-of-way	Sunny	Above 200 meters	Daytime	Class III road	Normal road segment	Good pavement condition	Dry surface	Hilly	Moderate curve	No separation	Asphalt		No Protection	Normal Road Section	Male	65 years and above	Other	Electric bicycle	Riding Non-Motor Vehicle									Non-motor vehicles do not carry goods according to regulations		Secondary	Minor Injury							86	300
0	4	mixed traffic lane	injury accident	The turning motor vehicle fails to let the straight vehicles and pedestrians go first.	Motor vehicle failed to yield to the right-of-way	Sunny	Above 200 meters	Daytime	Class III road	Normal road segment	Good pavement condition	Dry surface	Hilly	Moderate curve	No separation	Asphalt		No Protection	Normal Road Section	Male	51-55 years	Other	Driving Light Truck	Driving Car	Driving Car	Motor Vehicle License	6	6–10 years	More than 80	Used Seatbelt			The turning motor vehicle fails to let the straight vehicles and pedestrians go first.		Primary	No Injury	Left Turn	Freight Transport	No	Light Truck			86	300
0	4	mixed traffic lane	injury accident	The turning motor vehicle fails to let the straight vehicles and pedestrians go first.	Motor vehicle failed to yield to the right-of-way	Sunny	Above 200 meters	Daytime	Class III road	Normal road segment	Good pavement condition	Dry surface	Hilly	Moderate curve	No separation	Asphalt		No Protection	Normal Road Section	Female	65 years and above	Other	Passenger on other non-motor vehicle	Other												Minor Injury							86	300
0	4	mixed traffic lane	injury accident	The turning motor vehicle fails to let the straight vehicles and pedestrians go first.	Motor vehicle failed to yield to the right-of-way	Sunny	Above 200 meters	Daytime	Class III road	Normal road segment	Good pavement condition	Dry surface	Hilly	Moderate curve	No separation	Asphalt		No Protection	Normal Road Section	Female	12-14 years old	Secondary/Vocational Student	Passenger on other non-motor vehicle	Other												Minor Injury							86	300
1	0	motor vehicle lane	fatal accident	Driving a moped and carrying people	Illegal loading	Sunny	Above 200 meters	dusk	Class IV road	Normal road segment	Good pavement condition	Dry surface	Hilly	Moderate curve & slope	No separation	Cement concrete		No Protection		Male	65 years and above	Farmer	Driving Light Motorcycle	Driving Motorcycle	Driving Motorcycle	No License				Unknown			Driving without a valid license	Driving a moped and carrying people	Full	No Injury	Straight	Private Use		Motorcycle			8	100
1	0	motor vehicle lane	fatal accident	Driving a moped and carrying people	Illegal loading	Sunny	Above 200 meters	dusk	Class IV road	Normal road segment	Good pavement condition	Dry surface	Hilly	Moderate curve & slope	No separation	Cement concrete		No Protection		Male	51-55 years	Farmer	Passenger on Motorcycle	Other												Fatal							8	100
0	2	motor vehicle lane	injury accident	Other behaviors impairing safe driving	Other safety-impairing behaviors	Sunny	Above 200 meters	Daytime	Urban expressway	Four-way intersection	Good pavement condition	Wet surface	Plain	Straight and flat	No separation	Asphalt		green belt	Normal Road Section	Female	15-17 years	Other	Passenger on Motorcycle	Other												Minor Injury							1006	100
0	2	motor vehicle lane	injury accident	Other behaviors impairing safe driving	Other safety-impairing behaviors	Sunny	Above 200 meters	Daytime	Urban expressway	Four-way intersection	Good pavement condition	Wet surface	Plain	Straight and flat	No separation	Asphalt		green belt	Normal Road Section	Male	41-45 years	Other	Driving Standard Motorcycle	Driving Motorcycle	Driving Motorcycle	Motor Vehicle License	3	3 years		Used Seatbelt			Other behaviors impeding safe driving while driving		Full	Minor Injury	Straight	Private Use		Motorcycle			1006	100
0	1	mixed traffic lane	injury accident	Driving a motor vehicle after being drunk	drunk driving	Rain	100-200 meters	Night with street lighting	General urban road	Normal road segment	Good pavement condition	Wet surface	Hilly	Moderate slope	No separation	Asphalt		No Protection		Male	31-35 years	Other	Driving Heavy Truck	Driving Car	Driving Car	Motor Vehicle License	10	6–10 years		Did Not Use Seatbelt			Other behaviors impeding safe driving while driving		Secondary	No Injury	Stationary	Freight Transport	No	Heavy Truck			1004	30
0	1	mixed traffic lane	injury accident	Driving a motor vehicle after being drunk	drunk driving	Rain	100-200 meters	Night with street lighting	General urban road	Normal road segment	Good pavement condition	Wet surface	Hilly	Moderate slope	No separation	Asphalt		No Protection		Male	31-35 years	Other	Driving Standard Motorcycle	Driving Motorcycle	Driving Motorcycle	Motor Vehicle License	5	5 years	More than 80	Did Not Use Helmet			Driving a motor vehicle after being drunk		Primary	Severe Injury	Straight	Private Use		Motorcycle			1004	30
0	2	motor vehicle lane	injury accident	Other behaviors impairing safe driving	Other safety-impairing behaviors	Cloudy	100-200 meters	Night with street lighting	Urban expressway	Four-way intersection	Good pavement condition	Dry surface	Mountainous	Straight and flat	No separation	Asphalt		No Protection		Male	41-45 years	Self-employed	Driving Standard Motorcycle	Driving Motorcycle	Driving Motorcycle	Motor Vehicle License	8	6–10 years	0-19 mg/100ml	Use a helmet			Other behaviors impeding safe driving while driving		Full	Minor Injury	Straight	Private Use		Motorcycle			1001	100
0	2	motor vehicle lane	injury accident	Other behaviors impairing safe driving	Other safety-impairing behaviors	Cloudy	100-200 meters	Night with street lighting	Urban expressway	Four-way intersection	Good pavement condition	Dry surface	Mountainous	Straight and flat	No separation	Asphalt		No Protection		Female	46-50 years	Teacher	Walking	Other							Walking Normally	Normal Walking				Minor Injury							1001	100
0	2	motor vehicle lane	injury accident	Failure to yield to vehicles already in a roundabout	Motor vehicle failed to yield to the right-of-way	Cloudy	Above 200 meters	Daytime	General urban road	Four-way intersection	Good pavement condition	Dry surface	Mountainous	Straight and flat	No separation	Asphalt		No Protection		Male	26-30 years	Self-employed	Driving Small Passenger Car	Driving Car	Driving Car	Motor Vehicle License	3	3 years	0-19 mg/100ml	Used Seatbelt			Did not yield to vehicles already in roundabout		Full	No Injury	Straight	Private Use		Small Passenger Car			1002	100
0	2	motor vehicle lane	injury accident	Failure to yield to vehicles already in a roundabout	Motor vehicle failed to yield to the right-of-way	Cloudy	Above 200 meters	Daytime	General urban road	Four-way intersection	Good pavement condition	Dry surface	Mountainous	Straight and flat	No separation	Asphalt		No Protection		Male	51-55 years	Self-employed	Passenger on Motorcycle	Other												Severe Injury							1002	100
0	2	motor vehicle lane	injury accident	Failure to yield to vehicles already in a roundabout	Motor vehicle failed to yield to the right-of-way	Cloudy	Above 200 meters	Daytime	General urban road	Four-way intersection	Good pavement condition	Dry surface	Mountainous	Straight and flat	No separation	Asphalt		No Protection		Male	26-30 years	Self-employed	Driving Standard Motorcycle	Driving Motorcycle	Driving Motorcycle	Motor Vehicle License	8	6–10 years	0-19 mg/100ml	Use a helmet						Minor Injury	Straight	Private Use		Motorcycle			1002	100
0	1	mixed traffic lane	injury accident	Failure to yield to pedestrians on roads without traffic signals	Motor vehicle failed to yield to pedestrians	Rain	100-200 meters	Daytime	General urban road	Normal road segment	Good pavement condition	Wet surface	Hilly	Straight and flat	No separation	Asphalt		No Protection	Normal Road Section	Male	51-55 years	Unemployed	Driving Light Truck	Driving Car	Driving Car	Motor Vehicle License	14	11–15 years	0-19 mg/100ml	Used Seatbelt			Failed to yield to pedestrians on unsignalized road		Primary	No Injury	Straight	Private Use	No	Light Truck			1007	50
0	1	mixed traffic lane	injury accident	Failure to yield to pedestrians on roads without traffic signals	Motor vehicle failed to yield to pedestrians	Rain	100-200 meters	Daytime	General urban road	Normal road segment	Good pavement condition	Wet surface	Hilly	Straight and flat	No separation	Asphalt		No Protection	Normal Road Section	Male	65 years and above	Unemployed	Walking	Other							Crossing the Road	Normal Walking	Pedestrian crossed road without using crosswalk or facility		Secondary	Minor Injury							1007	50
1	1	motor vehicle lane	fatal accident	Driving a motor vehicle after being drunk	drunk driving	Cloudy	50-100m	Night with street lighting	General urban road	Normal road segment	Good pavement condition	Dry surface	Hilly	Straight and flat	No separation	Asphalt		No Protection		Female	26-30 years	Other	Walking	Other							Stop on the road	be motionless	Pedestrian crossed road without using crosswalk or facility		Secondary	Fatal							1008	50
1	1	motor vehicle lane	fatal accident	Driving a motor vehicle after being drunk	drunk driving	Cloudy	50-100m	Night with street lighting	General urban road	Normal road segment	Good pavement condition	Dry surface	Hilly	Straight and flat	No separation	Asphalt		No Protection		Male	26-30 years	Other	Walking	Other							Stop on the road	be motionless	Pedestrian crossed road without using crosswalk or facility		Secondary	Severe Injury							1008	50
1	1	motor vehicle lane	fatal accident	Driving a motor vehicle after being drunk	drunk driving	Cloudy	50-100m	Night with street lighting	General urban road	Normal road segment	Good pavement condition	Dry surface	Hilly	Straight and flat	No separation	Asphalt		No Protection		Male	31-35 years	Other	Driving Small Passenger Car	Driving Car	Driving Car	Motor Vehicle License	4	4 years	Not Tested	Used Seatbelt			Fled scene after accident without constituting crime		Secondary	No Injury	Straight	Private Use		Small Passenger Car			1008	50
1	1	motor vehicle lane	fatal accident	Driving a motor vehicle after being drunk	drunk driving	Cloudy	50-100m	Night with street lighting	General urban road	Normal road segment	Good pavement condition	Dry surface	Hilly	Straight and flat	No separation	Asphalt		No Protection		Male	46-50 years	Other	Driving Small Passenger Car	Driving Car	Driving Car	Motor Vehicle License	3	3 years	More than 80	Used Seatbelt			Driving a motor vehicle after being drunk	Other behaviors impeding safe driving while driving	Primary	No Injury	Straight	Private Use		Small Passenger Car			1008	50
0	1	motor vehicle lane	injury accident	Overtaking the oncoming car when it is possible to meet it.	Illegal overtaking	Sunny	100-200 meters	Daytime	Class IV road	Normal road segment	Good pavement condition	Dry surface	Hilly	Moderate curve & slope	No separation	Asphalt		Metal Guardrail		Male	18-20 years	Other	Driving Standard Motorcycle	Driving Motorcycle	Driving Motorcycle	Motor Vehicle License	1	Less than 1 year	Not Tested	Used Seatbelt			Driving a vehicle that does not conform to the quasi-driving type specified in the driver's license	Failing to participate in the examination within the time limit		Severe Injury	Straight	Private Use		Motorcycle			1	300
0	1	motor vehicle lane	injury accident	Overtaking the oncoming car when it is possible to meet it.	Illegal overtaking	Sunny	100-200 meters	Daytime	Class IV road	Normal road segment	Good pavement condition	Dry surface	Hilly	Moderate curve & slope	No separation	Asphalt		Metal Guardrail		Male	26-30 years	Other	Driving Small Passenger Car	Driving Car	Driving Car	Motor Vehicle License	9	6–10 years	Not Tested	Used Seatbelt			Overtook when oncoming traffic might be encountered		Full	No Injury	Straight	Private Use		Small Passenger Car			1	300
1	1	motor vehicle lane	fatal accident	Improper meeting of vehicles	Illegal meeting of vehicles	Rain	Below 50 meters	Daytime	Class III road	Normal road segment	Good pavement condition	Wet surface	Mountainous	sharp/sudden turn	No separation	Cement concrete		No Protection	Normal Road Section	Male	41-45 years	Worker	Driving Small Passenger Car	Driving Car	Driving Car	Motor Vehicle License	3	3 years	0-19 mg/100ml	Used Seatbelt						No Injury	Left Turn	Private Use		Small Passenger Car			175	10
1	1	motor vehicle lane	fatal accident	Improper meeting of vehicles	Illegal meeting of vehicles	Rain	Below 50 meters	Daytime	Class III road	Normal road segment	Good pavement condition	Wet surface	Mountainous	sharp/sudden turn	No separation	Cement concrete		No Protection	Normal Road Section	Female	65 years and above	Farmer	Passenger in Mini Passenger Car	Other									When the motor vehicle is running, the passenger fails to use the seat belt according to the regulations		Secondary	Fatal							175	10
1	1	motor vehicle lane	fatal accident	Improper meeting of vehicles	Illegal meeting of vehicles	Rain	Below 50 meters	Daytime	Class III road	Normal road segment	Good pavement condition	Wet surface	Mountainous	sharp/sudden turn	No separation	Cement concrete		No Protection	Normal Road Section	Male	41-45 years	Worker	Driving Heavy Truck	Driving Car	Driving Car	Motor Vehicle License	10	6–10 years	0-19 mg/100ml	Used Seatbelt			Improper passing meeting oncoming vehicle		Primary	No Injury	Left Turn	Freight Transport	No	Heavy Truck			175	10
1	1	motor vehicle lane	fatal accident	Improper meeting of vehicles	Illegal meeting of vehicles	Rain	Below 50 meters	Daytime	Class III road	Normal road segment	Good pavement condition	Wet surface	Mountainous	sharp/sudden turn	No separation	Cement concrete		No Protection	Normal Road Section	Male	61-65 years	Teacher	Passenger in Mini Passenger Car	Other												Minor Injury							175	10
1	0	mixed traffic lane	fatal accident	Failure to yield to pedestrians on roads without traffic signals	Motor vehicle failed to yield to pedestrians	Sunny	Above 200 meters	Daytime	Class II road	Normal road segment	Good pavement condition	Dry surface	Hilly	Straight and flat	No separation	Asphalt		No Protection		Male	41-45 years	Other	Driving Heavy Truck	Driving Car	Driving Car	Motor Vehicle License	15	11–15 years		Unknown			Failed to yield to pedestrians on unsignalized road		Full	No Injury	Straight	Freight Transport	No	Heavy Truck			2245	250
1	0	mixed traffic lane	fatal accident	Failure to yield to pedestrians on roads without traffic signals	Motor vehicle failed to yield to pedestrians	Sunny	Above 200 meters	Daytime	Class II road	Normal road segment	Good pavement condition	Dry surface	Hilly	Straight and flat	No separation	Asphalt		No Protection		Male	65 years and above	Other	Walking	Other							Walking Normally	Normal Walking				Fatal							2245	250
0	1	motor vehicle lane	injury accident	Other behaviors impairing safe driving	Other safety-impairing behaviors	Cloudy	Above 200 meters	Daytime	Class II road	Normal road segment	Good pavement condition	Dry surface	Hilly	Straight and flat	No separation	Asphalt		other	Normal Road Section	Male	1-5 years	Preschool Child	Walking	Other							Other	Other	Pedestrian engaged in other unsafe behaviors		Equal	Minor Injury							152	600
0	1	motor vehicle lane	injury accident	Other behaviors impairing safe driving	Other safety-impairing behaviors	Cloudy	Above 200 meters	Daytime	Class II road	Normal road segment	Good pavement condition	Dry surface	Hilly	Straight and flat	No separation	Asphalt		other	Normal Road Section	Male	36-40 years	Other	Driving a large bus	Driving Car	Driving Car	Motor Vehicle License	19	16–20 years	0-19 mg/100ml	Unknown			Other behaviors impeding safe driving while driving		Equal	No Injury	Straight	Highway Passenger Transport		motorbus			152	600
0	2	motor vehicle lane	injury accident	Driving a motor vehicle without a driver's license	drive without a licence	Sunny	Below 50 meters	Night without street lighting	Class III road	Normal road segment	Good pavement condition	Dry surface	Hilly	Moderate slope	No separation	Asphalt		W-beam Guardrail		Male	21-25 years	office worker	Passenger in Ordinary Truck	Other												Minor Injury							36	900
0	2	motor vehicle lane	injury accident	Driving a motor vehicle without a driver's license	drive without a licence	Sunny	Below 50 meters	Night without street lighting	Class III road	Normal road segment	Good pavement condition	Dry surface	Hilly	Moderate slope	No separation	Asphalt		W-beam Guardrail		Male	15-17 years	Delivery Worker	Driving Standard Motorcycle	Driving Motorcycle	Driving Motorcycle	No License			0-19 mg/100ml	Did Not Use Seatbelt			Driving without a valid license	Other behaviors impeding safe driving while driving	Primary	Severe Injury	Straight	Private Use		Motorcycle			36	900
0	2	motor vehicle lane	injury accident	Driving a motor vehicle without a driver's license	drive without a licence	Sunny	Below 50 meters	Night without street lighting	Class III road	Normal road segment	Good pavement condition	Dry surface	Hilly	Moderate slope	No separation	Asphalt		W-beam Guardrail		Male	31-35 years	office worker	Driving Heavy Truck	Driving Car	Driving Car	Motor Vehicle License	10	6–10 years	Not Tested	Unknown			Illegal parking or refusal to move obstructing traffic		Secondary	No Injury	Parking	Freight Transport	No	Heavy Truck			36	900
0	1	mixed traffic lane	injury accident	Driving a motor vehicle without a driver's license	drive without a licence	Sunny	Above 200 meters	Night with street lighting	Class II road	Normal road segment	Good pavement condition	Dry surface	Mountainous	Straight and flat	No separation	Asphalt		other		Male	6-11 years	Other	Driving Standard Motorcycle	Driving Motorcycle	Driving Motorcycle	No License			Not Tested	Used Seatbelt			Driving without a valid license		Full	No Injury	Straight	Private Use		Motorcycle			101	900
0	1	mixed traffic lane	injury accident	Driving a motor vehicle without a driver's license	drive without a licence	Sunny	Above 200 meters	Night with street lighting	Class II road	Normal road segment	Good pavement condition	Dry surface	Mountainous	Straight and flat	No separation	Asphalt		other		Male	61-65 years	Other	Walking	Other							Walking Normally					Minor Injury							101	900
0	2	motor vehicle lane	injury accident	Driving a motor vehicle without a driver's license	drive without a licence	Sunny	Below 50 meters	Daytime	Class III road	Normal road segment	Good pavement condition	Dry surface	Mountainous	sharp/sudden turn	No separation	Asphalt		Metal Guardrail		Male	26-30 years	office worker	Driving Heavy Truck	Driving Car	Driving Car	Motor Vehicle License	9	6–10 years	Not Tested	Used Seatbelt						No Injury	Left Turn	Freight Transport	No	Heavy Truck			219	320
0	2	motor vehicle lane	injury accident	Driving a motor vehicle without a driver's license	drive without a licence	Sunny	Below 50 meters	Daytime	Class III road	Normal road segment	Good pavement condition	Dry surface	Mountainous	sharp/sudden turn	No separation	Asphalt		Metal Guardrail		Male	15-17 years	Delivery Worker	Driving Standard Motorcycle	Driving Motorcycle	Driving Motorcycle	No License			Not Tested	Did Not Use Seatbelt			Driving without a valid license	Other behaviors impeding safe driving while driving	Full	Minor Injury	Right Turn	Private Use		Motorcycle			219	320
0	2	motor vehicle lane	injury accident	Driving a motor vehicle without a driver's license	drive without a licence	Sunny	Below 50 meters	Daytime	Class III road	Normal road segment	Good pavement condition	Dry surface	Mountainous	sharp/sudden turn	No separation	Asphalt		Metal Guardrail		Male	15-17 years	Delivery Worker	Passenger on Motorcycle	Other												Minor Injury							219	320
0	1	motor vehicle lane	injury accident	Other behaviors impairing safe driving	Other safety-impairing behaviors	Sunny	100-200 meters	Daytime	Class IV road	Road entrance and exit	Good pavement condition	Dry surface	Hilly	Moderate curve	No separation	Cement concrete		No Protection	Normal Road Section	Male	21-25 years	Other	Driving Small Passenger Car	Driving Car	Driving Car	Motor Vehicle License	1	Less than 1 year		Unknown			Other behaviors impeding safe driving while driving		Equal	No Injury	Straight	Private Use		Small Passenger Car			0	500
0	1	motor vehicle lane	injury accident	Other behaviors impairing safe driving	Other safety-impairing behaviors	Sunny	100-200 meters	Daytime	Class IV road	Road entrance and exit	Good pavement condition	Dry surface	Hilly	Moderate curve	No separation	Cement concrete		No Protection	Normal Road Section	Female	41-45 years	Farmer	Other non-motor vehicle	Riding Non-Motor Vehicle									Passing through an intersection without light control, traffic police command or sign and marking control, and without traffic signs and markings, so as not to let the oncoming vehicles on the right road go first.		Equal	Minor Injury							0	500
1	0	motor vehicle lane	fatal accident	Improper meeting of vehicles	Illegal meeting of vehicles	Sunny	100-200 meters	Daytime	Class III road	Normal road segment	Good pavement condition	Dry surface	Hilly	Moderate slope	No separation	Asphalt		W-beam Guardrail	Normal Road Section	Female	65 years and above	Other	Walking	Other							Walking Normally	Normal Walking				Fatal							101	100
1	0	motor vehicle lane	fatal accident	Improper meeting of vehicles	Illegal meeting of vehicles	Sunny	100-200 meters	Daytime	Class III road	Normal road segment	Good pavement condition	Dry surface	Hilly	Moderate slope	No separation	Asphalt		W-beam Guardrail	Normal Road Section	Female	46-50 years	Other	Driving Small Passenger Car	Driving Car	Driving Car	Motor Vehicle License	2	2 years	0-19 mg/100ml	Used Seatbelt			Failed to yield to pedestrians on unsignalized road		Full	No Injury	Straight	Private Use		Small Passenger Car			101	100
0	1	motor vehicle lane	injury accident	Failure to stop for pedestrians at crosswalks	Motor vehicle failed to yield to pedestrians	Sunny	Above 200 meters	Daytime	General urban road	Three-way intersection	Good pavement condition	Dry surface	Hilly	Moderate curve	No separation	Asphalt		Roadside Tree	Normal Road Section	Male	46-50 years	Unemployed	Walking	Other							Crossing Pedestrian Crosswalk	Slow Walking				Minor Injury							1005	10
0	1	motor vehicle lane	injury accident	Failure to stop for pedestrians at crosswalks	Motor vehicle failed to yield to pedestrians	Sunny	Above 200 meters	Daytime	General urban road	Three-way intersection	Good pavement condition	Dry surface	Hilly	Moderate curve	No separation	Asphalt		Roadside Tree	Normal Road Section	Male	46-50 years	Unemployed	Driving Small Passenger Car	Driving Car	Driving Car	Motor Vehicle License	16	16–20 years		Used Seatbelt			Failed to stop for pedestrian on crosswalk		Full	No Injury	Left Turn	Taxi Transport		Small Passenger Car			1005	10
0	2	motor vehicle lane	injury accident	The turning motor vehicle fails to let the straight vehicles and pedestrians go first.	Motor vehicle failed to yield to the right-of-way	Rain	Above 200 meters	Daytime	Class IV road	Three-way intersection	Good pavement condition	Wet surface	Mountainous	Moderate slope	No separation	Asphalt		W-beam Guardrail	Normal Road Section	Male	46-50 years	Other	Driving Heavy Truck	Driving Car	Driving Car	Motor Vehicle License	14	11–15 years	Not Tested	Used Seatbelt			The turning motor vehicle fails to let the straight vehicles and pedestrians go first.		Primary	No Injury	Left Turn	carriage of dangerous goods	No	Heavy Truck			4	300
0	2	motor vehicle lane	injury accident	The turning motor vehicle fails to let the straight vehicles and pedestrians go first.	Motor vehicle failed to yield to the right-of-way	Rain	Above 200 meters	Daytime	Class IV road	Three-way intersection	Good pavement condition	Wet surface	Mountainous	Moderate slope	No separation	Asphalt		W-beam Guardrail	Normal Road Section	Male	41-45 years	Other	Driving Light Truck	Driving Car	Driving Car	Motor Vehicle License	9	6–10 years	Not Tested	Unknown			Driving mechanically unfit vehicle		Secondary	Severe Injury	Straight	Freight Transport	No	Light Truck			4	300
0	2	motor vehicle lane	injury accident	The turning motor vehicle fails to let the straight vehicles and pedestrians go first.	Motor vehicle failed to yield to the right-of-way	Rain	Above 200 meters	Daytime	Class IV road	Three-way intersection	Good pavement condition	Wet surface	Mountainous	Moderate slope	No separation	Asphalt		W-beam Guardrail	Normal Road Section	Male	51-55 years	Farmer	Passenger in Ordinary Truck	Other												Minor Injury							4	300
0	1	mixed traffic lane	injury accident	Failure to yield to pedestrians on roads without traffic signals	Motor vehicle failed to yield to pedestrians	Sunny	Above 200 meters	Night with street lighting	General urban road	Normal road segment	Good pavement condition	Dry surface	Mountainous	Moderate slope	No separation	Asphalt		No Protection	Normal Road Section	Male	65 years and above	Unemployed	Walking	Other							Crossing the Road	Fast Walking	Pedestrian crossed road without using crosswalk or facility		Secondary	Minor Injury							1001	500
0	1	mixed traffic lane	injury accident	Failure to yield to pedestrians on roads without traffic signals	Motor vehicle failed to yield to pedestrians	Sunny	Above 200 meters	Night with street lighting	General urban road	Normal road segment	Good pavement condition	Dry surface	Mountainous	Moderate slope	No separation	Asphalt		No Protection	Normal Road Section	Male	41-45 years	Unemployed	Driving Standard Motorcycle	Driving Motorcycle	Driving Motorcycle	Motor Vehicle License	14	11–15 years		Use a helmet			Failed to yield to pedestrians on unsignalized road		Primary	No Injury	overtake	Private Use		Motorcycle			1001	500
1	0	motor vehicle lane	fatal accident	Failure to yield to pedestrians on roads without traffic signals	Motor vehicle failed to yield to pedestrians	Cloudy	Below 50 meters	Night with street lighting	General urban road	Normal road segment	Good pavement condition	Dry surface	Hilly	Moderate slope	No separation	Asphalt		No Protection		Male	46-50 years	office worker	Driving Small Passenger Car	Driving Car	Driving Car	Motor Vehicle License	30	More than 25 years	0-19 mg/100ml	Unknown			Other behaviors impeding safe driving while driving		Equal	No Injury	Straight	Other Non-operational		Small Passenger Car			1001	600
1	0	motor vehicle lane	fatal accident	Failure to yield to pedestrians on roads without traffic signals	Motor vehicle failed to yield to pedestrians	Cloudy	Below 50 meters	Night with street lighting	General urban road	Normal road segment	Good pavement condition	Dry surface	Hilly	Moderate slope	No separation	Asphalt		No Protection		Female	61-65 years	Farmer	Walking	Other							Crossing the Road	Fast Walking	Pedestrians do not cross the motor vehicle lane as required		Equal	Fatal							1001	600
0	3	motor vehicle lane	injury accident	Other behaviors impairing safe driving	Other safety-impairing behaviors	Sunny	Above 200 meters	Daytime	Class IV road	Normal road segment	Good pavement condition	Dry surface	Hilly	Moderate curve & slope	No separation	Cement concrete		Metal Guardrail		Female	56-60 years	Other	Passenger on Motorcycle	Other												Minor Injury							1	100
0	3	motor vehicle lane	injury accident	Other behaviors impairing safe driving	Other safety-impairing behaviors	Sunny	Above 200 meters	Daytime	Class IV road	Normal road segment	Good pavement condition	Dry surface	Hilly	Moderate curve & slope	No separation	Cement concrete		Metal Guardrail		Female	61-65 years	Other	Passenger on Motorcycle	Other												Minor Injury							1	100
0	3	motor vehicle lane	injury accident	Other behaviors impairing safe driving	Other safety-impairing behaviors	Sunny	Above 200 meters	Daytime	Class IV road	Normal road segment	Good pavement condition	Dry surface	Hilly	Moderate curve & slope	No separation	Cement concrete		Metal Guardrail		Male	46-50 years	Other	Driving Standard Motorcycle	Driving Motorcycle	Driving Motorcycle	Motor Vehicle License	13	11–15 years	Not Tested	Used Seatbelt			Other motor vehicles (excluding passenger cars) carrying more passengers than allowed		Secondary	Minor Injury	Straight	Private Use		Motorcycle			1	100
0	3	motor vehicle lane	injury accident	Other behaviors impairing safe driving	Other safety-impairing behaviors	Sunny	Above 200 meters	Daytime	Class IV road	Normal road segment	Good pavement condition	Dry surface	Hilly	Moderate curve & slope	No separation	Cement concrete		Metal Guardrail		Male	41-45 years	Other	Driving Tractor	Driving Tractor	Driving Tractor	Agricultural Vehicle License	3	3 years	Not Tested	Used Seatbelt			Other behaviors impeding safe driving while driving		Primary	No Injury	Straight	Other Operational		Tractor			1	100
0	2	motor vehicle lane	injury accident	Improper meeting of vehicles	Illegal meeting of vehicles	Sunny	100-200 meters	Daytime	Class IV road	Normal road segment	Good pavement condition	Dry surface	Hilly	Moderate curve & slope	No separation	Cement concrete		No Protection		Male	36-40 years	Farmer	Driving Small Passenger Car	Driving Car	Driving Car	Motor Vehicle License	5	5 years	Not Tested	Used Seatbelt			Improper passing meeting oncoming vehicle		Full	No Injury	Straight	Private Use		Small Passenger Car			4	500
0	2	motor vehicle lane	injury accident	Improper meeting of vehicles	Illegal meeting of vehicles	Sunny	100-200 meters	Daytime	Class IV road	Normal road segment	Good pavement condition	Dry surface	Hilly	Moderate curve & slope	No separation	Cement concrete		No Protection		Male	41-45 years	Farmer	Driving Standard Motorcycle	Driving Motorcycle	Driving Motorcycle	Motor Vehicle License	6	6–10 years	Not Tested	Used Seatbelt						Minor Injury	Straight	Private Use		Motorcycle			4	500
0	2	motor vehicle lane	injury accident	Improper meeting of vehicles	Illegal meeting of vehicles	Sunny	100-200 meters	Daytime	Class IV road	Normal road segment	Good pavement condition	Dry surface	Hilly	Moderate curve & slope	No separation	Cement concrete		No Protection		Female	41-45 years	Farmer	Passenger on Motorcycle	Other												Minor Injury							4	500
0	1	mixed traffic lane	injury accident	Failure to yield to pedestrians on roads without traffic signals	Motor vehicle failed to yield to pedestrians	Sunny	100-200 meters	Daytime	General urban road	Normal road segment	Good pavement condition	Dry surface	Mountainous	Moderate slope	No separation	Asphalt		No Protection	Normal Road Section	Male	65 years and above	Other	Walking	Other							Crossing the Road		Pedestrian crossed road without using crosswalk or facility		Secondary	Minor Injury							1003	100
0	1	mixed traffic lane	injury accident	Failure to yield to pedestrians on roads without traffic signals	Motor vehicle failed to yield to pedestrians	Sunny	100-200 meters	Daytime	General urban road	Normal road segment	Good pavement condition	Dry surface	Mountainous	Moderate slope	No separation	Asphalt		No Protection	Normal Road Section	Male	26-30 years	Other	Driving Small Passenger Car	Driving Car	Driving Car	Motor Vehicle License	4	4 years		Unknown			Failed to yield to pedestrians on unsignalized road		Primary	No Injury	Straight	Private Use		Small Passenger Car			1003	100
0	2	motor vehicle lane	injury accident	Other behaviors impairing safe driving	Other safety-impairing behaviors	Sunny	50-100m	Night without street lighting	Class III road	Normal road segment	Good pavement condition	Dry surface	Hilly	Straight and flat	No separation	Asphalt		Roadside Tree	Normal Road Section	Male	51-55 years	Other	Walking	Other							Walking in Motor Vehicle Lane	Normal Walking	Pedestrians do not walk on the sidewalk		Secondary	Severe Injury							171	200
0	2	motor vehicle lane	injury accident	Other behaviors impairing safe driving	Other safety-impairing behaviors	Sunny	50-100m	Night without street lighting	Class III road	Normal road segment	Good pavement condition	Dry surface	Hilly	Straight and flat	No separation	Asphalt		Roadside Tree	Normal Road Section	Male	46-50 years	Other	Driving Standard Motorcycle	Driving Motorcycle	Driving Motorcycle	Motor Vehicle License	7	6–10 years		Used Seatbelt			Other behaviors impeding safe driving while driving		Primary	No Injury	Straight	Private Use		Motorcycle			171	200
0	2	motor vehicle lane	injury accident	Other behaviors impairing safe driving	Other safety-impairing behaviors	Sunny	50-100m	Night without street lighting	Class III road	Normal road segment	Good pavement condition	Dry surface	Hilly	Straight and flat	No separation	Asphalt		Roadside Tree	Normal Road Section	Male	1-5 years	Preschool Child	Walking	Other							Other	Other	Pedestrians do not walk on the sidewalk		Secondary	Minor Injury							171	200
0	1	motor vehicle lane	injury accident	Other behaviors impairing safe driving	Other safety-impairing behaviors	Cloudy	100-200 meters	Daytime	General urban road	Normal road segment	Good pavement condition	Dry surface	Hilly	Moderate curve	No separation	Asphalt		Roadside Tree	Normal Road Section	Male	36-40 years	Other	Driving a large bus	Driving Car	Driving Car	Motor Vehicle License	7	6–10 years	0-19 mg/100ml	Used Seatbelt			Other behaviors impeding safe driving while driving		Full	No Injury	Starting	Bus passenger transport		motorbus			1002	10
0	1	motor vehicle lane	injury accident	Other behaviors impairing safe driving	Other safety-impairing behaviors	Cloudy	100-200 meters	Daytime	General urban road	Normal road segment	Good pavement condition	Dry surface	Hilly	Moderate curve	No separation	Asphalt		Roadside Tree	Normal Road Section	Male	6-11 years	Other	Walking	Other							Walking Normally	Normal Walking				Minor Injury							1002	10
1	0	bicycle lane	fatal accident	Other motor vehicles (excluding medium/large passenger/freight/school/hazardous vehicles) speeding 20%-50%	speeding	Sunny	Below 50 meters	Night without street lighting	Class II road	Normal road segment	Good pavement condition	Dry surface	Mountainous	Straight and flat	No separation	Asphalt		W-beam Guardrail	Normal Road Section	Male	31-35 years	Other	Driving Heavy Truck	Driving Car	Driving Car	Motor Vehicle License	14	11–15 years	0-19 mg/100ml	Used Seatbelt						No Injury	Straight	Freight Transport	No	Heavy Truck			45	600
1	0	bicycle lane	fatal accident	Other motor vehicles (excluding medium/large passenger/freight/school/hazardous vehicles) speeding 20%-50%	speeding	Sunny	Below 50 meters	Night without street lighting	Class II road	Normal road segment	Good pavement condition	Dry surface	Mountainous	Straight and flat	No separation	Asphalt		W-beam Guardrail	Normal Road Section	Male	21-25 years	Other	Driving Medium Truck	Driving Car	Driving Car	Motor Vehicle License	3	3 years	0-19 mg/100ml	Unknown			Illegal parking or refusal to move obstructing traffic		Secondary	No Injury	Parking	Freight Transport	No	Medium Truck			45	600
1	0	bicycle lane	fatal accident	Other motor vehicles (excluding medium/large passenger/freight/school/hazardous vehicles) speeding 20%-50%	speeding	Sunny	Below 50 meters	Night without street lighting	Class II road	Normal road segment	Good pavement condition	Dry surface	Mountainous	Straight and flat	No separation	Asphalt		W-beam Guardrail	Normal Road Section	Male	21-25 years	Other	Driving Small Passenger Car	Driving Car	Driving Car	Motor Vehicle License	1	Less than 1 year	0-19 mg/100ml	Used Seatbelt			Other motor vehicles (excluding large trucks/school buses/hazardous) exceeding speed limit by 20–50%	Other behaviors impeding safe driving while driving	Primary	No Injury	Straight	Private Use		Small Passenger Car			45	600
1	0	bicycle lane	fatal accident	Other motor vehicles (excluding medium/large passenger/freight/school/hazardous vehicles) speeding 20%-50%	speeding	Sunny	Below 50 meters	Night without street lighting	Class II road	Normal road segment	Good pavement condition	Dry surface	Mountainous	Straight and flat	No separation	Asphalt		W-beam Guardrail	Normal Road Section	Female	21-25 years	Other	Passenger in Mini Passenger Car	Other												Fatal							45	600
0	1	motor vehicle lane	injury accident	Driving a motor vehicle without a driver's license	drive without a licence	Sunny	Above 200 meters	Daytime	General urban road	Normal road segment	Good pavement condition	Dry surface	Hilly	Moderate curve	No separation	Asphalt		Roadside Tree	Normal Road Section	Male	15-17 years	Other	Driving Standard Motorcycle	Driving Motorcycle	Driving Motorcycle	No License				Unknown			Driving without a valid license		Full	Minor Injury	Straight	Private Use		Motorcycle			1001	500
0	1	motor vehicle lane	injury accident	Driving a motor vehicle without a driver's license	drive without a licence	Sunny	Above 200 meters	Daytime	General urban road	Normal road segment	Good pavement condition	Dry surface	Hilly	Moderate curve	No separation	Asphalt		Roadside Tree	Normal Road Section	Male	15-17 years	Other	Passenger on Motorcycle	Other												No Injury							1001	500
0	2	motor vehicle lane	injury accident	Other behaviors impairing safe driving	Other safety-impairing behaviors	Sunny	100-200 meters	Daytime	Class IV road	Normal road segment	construct	Dry surface	Hilly	Moderate curve	No separation	Sand		No Protection	Normal Road Section	Male	31-35 years	Self-employed	Driving Standard Motorcycle	Driving Motorcycle	Driving Motorcycle	Motor Vehicle License	7	6–10 years	0-19 mg/100ml	Used Seatbelt			Overtaking when the preceding vehicle turns left.		Secondary	Minor Injury	Straight	Private Use		Motorcycle			1	500
0	2	motor vehicle lane	injury accident	Other behaviors impairing safe driving	Other safety-impairing behaviors	Sunny	100-200 meters	Daytime	Class IV road	Normal road segment	construct	Dry surface	Hilly	Moderate curve	No separation	Sand		No Protection	Normal Road Section	Male	51-55 years	Other	Driving other legal motor vehicle	Driving other motor vehicle	Driving other motor vehicle	Motor Vehicle License	27	More than 25 years	0-19 mg/100ml	Used Seatbelt			Other behaviors impeding safe driving while driving		Primary	No Injury	Left Turn	carriage of dangerous goods		other			1	500
0	2	motor vehicle lane	injury accident	Other behaviors impairing safe driving	Other safety-impairing behaviors	Sunny	100-200 meters	Daytime	Class IV road	Normal road segment	construct	Dry surface	Hilly	Moderate curve	No separation	Sand		No Protection	Normal Road Section	Male	65 years and above	Farmer	Passenger on Motorcycle	Other												Minor Injury							1	500
0	2	motor vehicle lane	injury accident	Failure to yield to vehicles already in a roundabout	Motor vehicle failed to yield to the right-of-way	Rain	100-200 meters	Daytime	General urban road	Circular intersection	Good pavement condition	Wet surface	Hilly	Straight and flat	No separation	Asphalt		No Protection	Normal Road Section	Male	31-35 years	Other	Driving Small Passenger Car	Driving Car	Driving Car	Motor Vehicle License	2	2 years		Unknown			The turning motor vehicle fails to let the straight vehicles and pedestrians go first.	Other behaviors impeding safe driving while driving	Full	No Injury	Straight	Private Use		Small Passenger Car			1002	200
0	2	motor vehicle lane	injury accident	Failure to yield to vehicles already in a roundabout	Motor vehicle failed to yield to the right-of-way	Rain	100-200 meters	Daytime	General urban road	Circular intersection	Good pavement condition	Wet surface	Hilly	Straight and flat	No separation	Asphalt		No Protection	Normal Road Section	Male	46-50 years	Other	Driving Standard Motorcycle	Driving Motorcycle	Driving Motorcycle	Motor Vehicle License	12	11–15 years		Used Seatbelt						Minor Injury	Straight	Private Use		Motorcycle			1002	200
0	2	motor vehicle lane	injury accident	Failure to yield to vehicles already in a roundabout	Motor vehicle failed to yield to the right-of-way	Rain	100-200 meters	Daytime	General urban road	Circular intersection	Good pavement condition	Wet surface	Hilly	Straight and flat	No separation	Asphalt		No Protection	Normal Road Section	Female	46-50 years	Other	Passenger on Motorcycle	Other												Minor Injury							1002	200
0	1	mixed traffic lane	injury accident	Failure to yield to pedestrians on roads without traffic signals	Motor vehicle failed to yield to pedestrians	Sunny	Above 200 meters	Daytime	General urban road	Normal road segment	Good pavement condition	Dry surface	Hilly	Moderate slope	No separation	Asphalt		No Protection	Normal Road Section	Female	65 years and above	Other	Walking	Other							Crossing the Road		Pedestrian crossed road without using crosswalk or facility		Equal	Minor Injury							1002	20
0	1	mixed traffic lane	injury accident	Failure to yield to pedestrians on roads without traffic signals	Motor vehicle failed to yield to pedestrians	Sunny	Above 200 meters	Daytime	General urban road	Normal road segment	Good pavement condition	Dry surface	Hilly	Moderate slope	No separation	Asphalt		No Protection	Normal Road Section	Male	41-45 years	Other	Driving Standard Motorcycle	Driving Motorcycle	Driving Motorcycle	Motor Vehicle License	5	5 years		Used Seatbelt			Failed to yield to pedestrians on unsignalized road		Equal	No Injury	Straight	Private Use		Motorcycle			1002	20
1	0	mixed traffic lane	fatal accident	Driving a motor vehicle without a driver's license	drive without a licence	Sunny	Above 200 meters	Night without street lighting	Class II road	Normal road segment	Good pavement condition	Dry surface	Hilly	Moderate curve & slope	Central separation	Asphalt		No Protection		Male	31-35 years	Other	Driving Light Truck	Driving Car	Driving Car	Motor Vehicle License	13	11–15 years	0-19 mg/100ml	Used Seatbelt			Other behaviors impeding safe driving while driving		Equal	No Injury	Straight	Freight Transport	No	Light Truck			213	200
1	0	mixed traffic lane	fatal accident	Driving a motor vehicle without a driver's license	drive without a licence	Sunny	Above 200 meters	Night without street lighting	Class II road	Normal road segment	Good pavement condition	Dry surface	Hilly	Moderate curve & slope	Central separation	Asphalt		No Protection		Male	65 years and above	Farmer	Electric bicycle	Riding Non-Motor Vehicle											Equal	Fatal							213	200
0	2	motor vehicle lane	injury accident	Driving a motor vehicle without a driver's license	drive without a licence	Cloudy	Above 200 meters	Daytime	Class II road	Normal road segment	Good pavement condition	Dry surface	Hilly	Straight and flat	No separation	Asphalt		No Protection	Normal Road Section	Male	46-50 years	Delivery Worker	Driving Standard Motorcycle	Driving Motorcycle	Driving Motorcycle	No License				Used Seatbelt			Driving without a valid license		Full	Minor Injury	Straight	Private Use		Motorcycle			2229	450
0	2	motor vehicle lane	injury accident	Driving a motor vehicle without a driver's license	drive without a licence	Cloudy	Above 200 meters	Daytime	Class II road	Normal road segment	Good pavement condition	Dry surface	Hilly	Straight and flat	No separation	Asphalt		No Protection	Normal Road Section	Female	41-45 years	Delivery Worker	Passenger on Motorcycle	Other												Minor Injury							2229	450
0	1	motor vehicle lane	injury accident	Improper meeting of vehicles	Illegal meeting of vehicles	Sunny	Above 200 meters	Daytime	Class IV road	Normal road segment	Good pavement condition	Dry surface	Hilly	Moderate curve & slope	No separation	Cement concrete		No Protection	Normal Road Section	Male	31-35 years	Other	Driving Small Passenger Car	Driving Car	Driving Car	Motor Vehicle License	5	5 years		Unknown						No Injury	Straight	Private Use		Small Passenger Car			1	100
0	1	motor vehicle lane	injury accident	Improper meeting of vehicles	Illegal meeting of vehicles	Sunny	Above 200 meters	Daytime	Class IV road	Normal road segment	Good pavement condition	Dry surface	Hilly	Moderate curve & slope	No separation	Cement concrete		No Protection	Normal Road Section	Male	41-45 years	Farmer	Driving Standard Motorcycle	Driving Motorcycle	Driving Motorcycle	Motor Vehicle License	6	6–10 years		Used Seatbelt			Improper passing meeting oncoming vehicle		Full	Minor Injury	Straight	Private Use		Motorcycle			1	100
0	2	motor vehicle lane	injury accident	Non-motor vehicle driving in reverse direction	Retrograde (non-)	Sunny	Above 200 meters	Daytime	Class II road	Three-way intersection	Good pavement condition	Dry surface	Hilly	Straight and flat	No separation	Asphalt		Metal Guardrail	Normal Road Section	Male	51-55 years	Other	Driving Standard Motorcycle	Driving Motorcycle	Driving Motorcycle	Motor Vehicle License	10	6–10 years	0-19 mg/100ml	Used Seatbelt			Other behaviors impeding safe driving while driving		Secondary	Minor Injury	Straight	Private Use		Motorcycle			177	900
0	2	motor vehicle lane	injury accident	Non-motor vehicle driving in reverse direction	Retrograde (non-)	Sunny	Above 200 meters	Daytime	Class II road	Three-way intersection	Good pavement condition	Dry surface	Hilly	Straight and flat	No separation	Asphalt		Metal Guardrail	Normal Road Section	Male	46-50 years	Other	Other non-motor vehicle	Riding Non-Motor Vehicle									Non-motor vehicle driving in reverse direction		Primary	Severe Injury							177	900
0	2	motor vehicle lane	injury accident	Improper meeting of vehicles	Illegal meeting of vehicles	Sunny	50-100m	Daytime	Class II road	Normal road segment	Good pavement condition	Dry surface	Hilly	Straight and flat	No separation	Asphalt		No Protection		Male	61-65 years	Other	Driving Standard Motorcycle	Driving Motorcycle	Driving Motorcycle	Motor Vehicle License	7	6–10 years	0-19 mg/100ml	Used Seatbelt						Minor Injury	Straight	Private Use		Motorcycle			91	100
0	2	motor vehicle lane	injury accident	Improper meeting of vehicles	Illegal meeting of vehicles	Sunny	50-100m	Daytime	Class II road	Normal road segment	Good pavement condition	Dry surface	Hilly	Straight and flat	No separation	Asphalt		No Protection		Male	51-55 years	Other	Driving other legal motor vehicle	Driving other motor vehicle	Driving other motor vehicle	No License			0-19 mg/100ml	Used Seatbelt			Improper passing meeting oncoming vehicle		Full	Minor Injury	Straight	Private Use		other			91	100
0	3	mixed traffic lane	injury accident	Improper meeting of vehicles	Illegal meeting of vehicles	Sunny	Above 200 meters	Daytime	substandard	Normal road segment	Good pavement condition	Dry surface	Plain	Moderate curve	No separation	Cement concrete		No Protection	Normal Road Section	Male	41-45 years	Other	Driving Standard Motorcycle	Driving Motorcycle	Driving Motorcycle	Motor Vehicle License	3	3 years		Used Seatbelt			Improper passing meeting oncoming vehicle		Primary	Severe Injury	Lane Change	Private Use		Motorcycle			1	100
0	3	mixed traffic lane	injury accident	Improper meeting of vehicles	Illegal meeting of vehicles	Sunny	Above 200 meters	Daytime	substandard	Normal road segment	Good pavement condition	Dry surface	Plain	Moderate curve	No separation	Cement concrete		No Protection	Normal Road Section	Female	51-55 years	Worker	Passenger on Motorcycle	Other												Minor Injury							1	100
0	3	mixed traffic lane	injury accident	Improper meeting of vehicles	Illegal meeting of vehicles	Sunny	Above 200 meters	Daytime	substandard	Normal road segment	Good pavement condition	Dry surface	Plain	Moderate curve	No separation	Cement concrete		No Protection	Normal Road Section	Male	21-25 years	Worker	Driving Standard Motorcycle	Driving Motorcycle	Driving Motorcycle	No License				Used Seatbelt			Driving without a valid license		Secondary	Minor Injury	Straight	Private Use		Motorcycle			1	100
1	0	motor vehicle lane	fatal accident	Other behaviors impairing safe driving	Other safety-impairing behaviors	Rain	Below 50 meters	Dawn	Class II road	bridge	Good pavement condition	Wet surface	Hilly	Straight and flat	No separation	Cement concrete		Concrete guardrail	Normal Road Section	Male	65 years and above	Other	Walking	Other							Walking in Motor Vehicle Lane	Slow Walking				Fatal							38	10
1	0	motor vehicle lane	fatal accident	Other behaviors impairing safe driving	Other safety-impairing behaviors	Rain	Below 50 meters	Dawn	Class II road	bridge	Good pavement condition	Wet surface	Hilly	Straight and flat	No separation	Cement concrete		Concrete guardrail	Normal Road Section	Male	41-45 years	Other	Driving Standard Motorcycle	Driving Motorcycle	Driving Motorcycle	Motor Vehicle License	5	5 years		Did Not Use Seatbelt			Other behaviors impeding safe driving while driving		Full	No Injury	Straight	Private Use		Motorcycle			38	10
0	1	motor vehicle lane	injury accident	Changing lanes and affecting the normal driving of motor vehicles	Illegal lane change	Cloudy	Above 200 meters	Daytime	General urban road	Normal road segment	Good pavement condition	Dry surface	Hilly	Straight and flat	No separation	Asphalt		Roadside Tree		Male	41-45 years	Self-employed	Driving Standard Motorcycle	Driving Motorcycle	Driving Motorcycle	Motor Vehicle License	6	6–10 years	0-19 mg/100ml	Used Seatbelt			Lane change affected other vehicles		Full	No Injury	Straight	Private Use		Motorcycle			1006	100
0	1	motor vehicle lane	injury accident	Changing lanes and affecting the normal driving of motor vehicles	Illegal lane change	Cloudy	Above 200 meters	Daytime	General urban road	Normal road segment	Good pavement condition	Dry surface	Hilly	Straight and flat	No separation	Asphalt		Roadside Tree		Male	31-35 years	Self-employed	Driving Standard Motorcycle	Driving Motorcycle	Driving Motorcycle	Motor Vehicle License	6	6–10 years	0-19 mg/100ml	Used Seatbelt						Minor Injury	Straight	Private Use		Motorcycle			1006	100
0	1	mixed traffic lane	injury accident			Sunny		Night without street lighting	Class III road	Normal road segment	Good pavement condition	Dry surface	Hilly	Moderate slope	No separation	Asphalt		W-beam Guardrail		Female	65 years and above	Other	Walking	Other							Walking Normally	Normal Walking				Minor Injury							115	400
1	0	motor vehicle lane	fatal accident	The turning motor vehicle fails to let the straight vehicles and pedestrians go first.	Motor vehicle failed to yield to the right-of-way	Rain	100-200 meters	Daytime	Class II road	Multi-branch bifurcation	Good pavement condition	Wet surface	Mountainous	Moderate curve & slope	No separation	Asphalt		W-beam Guardrail	Normal Road Section	Male	21-25 years	Other	Driving Standard Motorcycle	Driving Motorcycle	Driving Motorcycle	Motor Vehicle License	2	2 years	Not Tested	Use a helmet						Fatal	Straight	Private Use		Motorcycle			2212	300
1	0	motor vehicle lane	fatal accident	The turning motor vehicle fails to let the straight vehicles and pedestrians go first.	Motor vehicle failed to yield to the right-of-way	Rain	100-200 meters	Daytime	Class II road	Multi-branch bifurcation	Good pavement condition	Wet surface	Mountainous	Moderate curve & slope	No separation	Asphalt		W-beam Guardrail	Normal Road Section	Male	31-35 years	Other	Driving Small Passenger Car	Driving Car	Driving Car	Motor Vehicle License	3	3 years	Not Tested	Used Seatbelt			The turning motor vehicle fails to let the straight vehicles and pedestrians go first.		Full	No Injury	Left Turn	Private Use		Small Passenger Car			2212	300
0	1	motor vehicle lane	injury accident	Other behaviors impairing safe driving	Other safety-impairing behaviors	Sunny	Above 200 meters	Daytime	Class III road	Normal road segment	Good pavement condition	Dry surface	Mountainous	Straight and flat	No separation	Asphalt		Metal Guardrail		Male	65 years and above	Other	Walking	Other							Other	be motionless				Severe Injury							193	10
0	1	motor vehicle lane	injury accident	Other behaviors impairing safe driving	Other safety-impairing behaviors	Sunny	Above 200 meters	Daytime	Class III road	Normal road segment	Good pavement condition	Dry surface	Mountainous	Straight and flat	No separation	Asphalt		Metal Guardrail		Male	21-25 years	Other	Driving Small Passenger Car	Driving Car	Driving Car	Motor Vehicle License	2	2 years	0-19 mg/100ml	Used Seatbelt			Other behaviors impeding safe driving while driving		Full	No Injury	Straight	Private Use		Small Passenger Car			193	10
0	1	mixed traffic lane	injury accident	Failing to maintain a safe following distance in the same lane	Failing to maintain a safe following distance in the same lane	Sunny	Above 200 meters	Daytime	Class III road	Normal road segment	Good pavement condition	Dry surface	Hilly	Moderate slope	No separation	Asphalt		W-beam Guardrail	Normal Road Section	Male	26-30 years	Other	Driving Light Truck	Driving Car	Driving Car	Motor Vehicle License	2	2 years	0-19 mg/100ml	Used Seatbelt						No Injury	Parking	Freight Transport	No	Light Truck			249	700
0	1	mixed traffic lane	injury accident	Failing to maintain a safe following distance in the same lane	Failing to maintain a safe following distance in the same lane	Sunny	Above 200 meters	Daytime	Class III road	Normal road segment	Good pavement condition	Dry surface	Hilly	Moderate slope	No separation	Asphalt		W-beam Guardrail	Normal Road Section	Female	6-11 years	Primary School Student	Bicycle	Riding Non-Motor Vehicle												Minor Injury							249	700
0	1	mixed traffic lane	injury accident	Failing to maintain a safe following distance in the same lane	Failing to maintain a safe following distance in the same lane	Sunny	Above 200 meters	Daytime	Class III road	Normal road segment	Good pavement condition	Dry surface	Hilly	Moderate slope	No separation	Asphalt		W-beam Guardrail	Normal Road Section	Male	31-35 years	Other	Driving Heavy Truck	Driving Car	Driving Car	Motor Vehicle License	5	5 years	0-19 mg/100ml	Used Seatbelt			Other behaviors impeding safe driving while driving		Full	No Injury	Straight	Freight Transport	No	Heavy Truck			249	700
0	3	motor vehicle lane	injury accident	Other behaviors impairing safe driving	Other safety-impairing behaviors	Cloudy	Below 50 meters	Night without street lighting	Urban expressway	Normal road segment	Good pavement condition	Wet surface	Mountainous	sharp/sudden turn	Central separation	Asphalt	Flexible guardrail	No Protection		Male	26-30 years	Self-employed	Driving Small Passenger Car	Driving Car	Driving Car	Motor Vehicle License	2	2 years		Used Seatbelt			Other behaviors impeding safe driving while driving		Full	No Injury	Straight	Private Use		Small Passenger Car			1008	100
0	3	motor vehicle lane	injury accident	Other behaviors impairing safe driving	Other safety-impairing behaviors	Cloudy	Below 50 meters	Night without street lighting	Urban expressway	Normal road segment	Good pavement condition	Wet surface	Mountainous	sharp/sudden turn	Central separation	Asphalt	Flexible guardrail	No Protection		Female	1-5 years	Preschool Child	Passenger in Mini Passenger Car	Other												Minor Injury							1008	100
0	3	motor vehicle lane	injury accident	Other behaviors impairing safe driving	Other safety-impairing behaviors	Cloudy	Below 50 meters	Night without street lighting	Urban expressway	Normal road segment	Good pavement condition	Wet surface	Mountainous	sharp/sudden turn	Central separation	Asphalt	Flexible guardrail	No Protection		Female	26-30 years	Self-employed	Driving Small Passenger Car	Driving Car	Driving Car	Motor Vehicle License	2	2 years		Used Seatbelt						Minor Injury	Straight	Private Use		Small Passenger Car			1008	100
0	3	motor vehicle lane	injury accident	Other behaviors impairing safe driving	Other safety-impairing behaviors	Cloudy	Below 50 meters	Night without street lighting	Urban expressway	Normal road segment	Good pavement condition	Wet surface	Mountainous	sharp/sudden turn	Central separation	Asphalt	Flexible guardrail	No Protection		Male	46-50 years	Self-employed	Passenger in Mini Passenger Car	Other												Minor Injury							1008	100
0	1	motor vehicle lane	injury accident	Overtaking the oncoming car when it is possible to meet it.	Illegal overtaking	Cloudy	Above 200 meters	Daytime	Class IV road	Normal road segment	Good pavement condition	Dry surface	Mountainous	Moderate slope	No separation	Asphalt		Metal Guardrail	Normal Road Section	Male	36-40 years	office worker	Driving Heavy Truck	Driving Car	Driving Car	Motor Vehicle License	6	6–10 years	Not Tested	Unknown			Other behaviors impeding safe driving while driving		Secondary	No Injury	Straight	Freight Transport	No	Heavy Truck			3	680
0	1	motor vehicle lane	injury accident	Overtaking the oncoming car when it is possible to meet it.	Illegal overtaking	Cloudy	Above 200 meters	Daytime	Class IV road	Normal road segment	Good pavement condition	Dry surface	Mountainous	Moderate slope	No separation	Asphalt		Metal Guardrail	Normal Road Section	Male	41-45 years	office worker	Driving Standard Motorcycle	Driving Motorcycle	Driving Motorcycle	Motor Vehicle License	8	6–10 years	Not Tested	Used Seatbelt			Overtook when oncoming traffic might be encountered		Primary	Minor Injury	Lane Change	Private Use		Motorcycle			3	680
0	1	motor vehicle lane	injury accident	Overtaking when the front car turns around.	Illegal overtaking	Sunny	Above 200 meters	Daytime	Class IV road	Normal road segment	Good pavement condition	Dry surface	Mountainous	Moderate curve	No separation	Asphalt		other	Normal Road Section	Male	41-45 years	Other	Driving Standard Motorcycle	Driving Motorcycle	Driving Motorcycle	No License			0-19 mg/100ml	Used Seatbelt			Driving without a valid license		Secondary	No Injury	turn one's head away	Private Use		Motorcycle			1	300
0	1	motor vehicle lane	injury accident	Overtaking when the front car turns around.	Illegal overtaking	Sunny	Above 200 meters	Daytime	Class IV road	Normal road segment	Good pavement condition	Dry surface	Mountainous	Moderate curve	No separation	Asphalt		other	Normal Road Section	Male	41-45 years	Other	Passenger in Large/Medium Vehicle	Other												Minor Injury							1	300
0	1	motor vehicle lane	injury accident	Overtaking when the front car turns around.	Illegal overtaking	Sunny	Above 200 meters	Daytime	Class IV road	Normal road segment	Good pavement condition	Dry surface	Mountainous	Moderate curve	No separation	Asphalt		other	Normal Road Section	Male	46-50 years	Other	Driving Medium Passenger Car	Driving Car	Driving Car	Motor Vehicle License	14	11–15 years	0-19 mg/100ml	Used Seatbelt			Overtaking when the front car turns around.		Primary	No Injury	Straight	Highway Passenger Transport		Medium Bus			1	300
0	3	bicycle lane	injury accident	Other motor vehicles (excluding medium/large passenger/freight/school/hazardous vehicles) speeding 20%-50%	speeding	fog	50-100m	Daytime	Class IV road	Normal road segment	Good pavement condition	Dry surface	Mountainous	Continuous downhill	No separation	Asphalt		No Protection	Normal Road Section	Male	41-45 years	Other	Walking	Other							Walking Normally	Normal Walking				Severe Injury							1	0
0	3	bicycle lane	injury accident	Other motor vehicles (excluding medium/large passenger/freight/school/hazardous vehicles) speeding 20%-50%	speeding	fog	50-100m	Daytime	Class IV road	Normal road segment	Good pavement condition	Dry surface	Mountainous	Continuous downhill	No separation	Asphalt		No Protection	Normal Road Section	Male	21-25 years	Other	Driving Small Passenger Car	Driving Car	Driving Car	Motor Vehicle License	4	4 years	0-19 mg/100ml	Used Seatbelt			Other motor vehicles (excluding large trucks/school buses/hazardous) exceeding speed limit by 20–50%	Other behaviors impeding safe driving while driving	Full	No Injury	Straight	Private Use		Small Passenger Car			1	0
0	3	bicycle lane	injury accident	Other motor vehicles (excluding medium/large passenger/freight/school/hazardous vehicles) speeding 20%-50%	speeding	fog	50-100m	Daytime	Class IV road	Normal road segment	Good pavement condition	Dry surface	Mountainous	Continuous downhill	No separation	Asphalt		No Protection	Normal Road Section	Male	26-30 years	Other	Passenger in Mini Passenger Car	Other												Minor Injury							1	0
0	3	bicycle lane	injury accident	Other motor vehicles (excluding medium/large passenger/freight/school/hazardous vehicles) speeding 20%-50%	speeding	fog	50-100m	Daytime	Class IV road	Normal road segment	Good pavement condition	Dry surface	Mountainous	Continuous downhill	No separation	Asphalt		No Protection	Normal Road Section	Female	46-50 years	Farmer	Passenger in Mini Passenger Car	Other												Minor Injury							1	0
0	2	motor vehicle lane	injury accident	Driving a motor vehicle in violation of road traffic lights	Violate traffic signals	Rain	Above 200 meters	Daytime	General urban road	Four-way intersection	Good pavement condition	Wet surface	Hilly	Straight and flat	Central separation	Asphalt	green belt	No Protection	Normal Road Section	Male	21-25 years	Other	Driving Standard Motorcycle	Driving Motorcycle	Driving Motorcycle	No License			Not Tested	Used Seatbelt			Driving a motor vehicle in violation of road traffic lights	Driving a motor vehicle without a driver's license	Full	Minor Injury	Straight	Private Use		Motorcycle			1003	0
0	2	motor vehicle lane	injury accident	Driving a motor vehicle in violation of road traffic lights	Violate traffic signals	Rain	Above 200 meters	Daytime	General urban road	Four-way intersection	Good pavement condition	Wet surface	Hilly	Straight and flat	Central separation	Asphalt	green belt	No Protection	Normal Road Section	Female	12-14 years old	Other	Passenger on Motorcycle	Other												Minor Injury							1003	0
0	2	motor vehicle lane	injury accident	Driving a motor vehicle in violation of road traffic lights	Violate traffic signals	Rain	Above 200 meters	Daytime	General urban road	Four-way intersection	Good pavement condition	Wet surface	Hilly	Straight and flat	Central separation	Asphalt	green belt	No Protection	Normal Road Section	Male	41-45 years	Other	Driving Small Passenger Car	Driving Car	Driving Car	Motor Vehicle License	11	11–15 years		Used Seatbelt						No Injury	Straight	Private Use		Small Passenger Car			1003	0
0	1	motor vehicle lane	injury accident	The motor vehicle passes through the intersection without light control, traffic police command and traffic sign marking control, and does not let the oncoming vehicle on the right road go first.	Motor vehicle failed to yield to the right-of-way	Cloudy	Above 200 meters	Daytime	Urban expressway	Four-way intersection	Good pavement condition	Dry surface	Mountainous	Straight and flat	No separation	Asphalt		No Protection		Male	31-35 years	Self-employed	Driving Small Passenger Car	Driving Car	Driving Car	Motor Vehicle License	2	2 years	0-19 mg/100ml	Did Not Use Seatbelt						No Injury	Straight	Private Use		Small Passenger Car			1001	100
0	1	motor vehicle lane	injury accident	The motor vehicle passes through the intersection without light control, traffic police command and traffic sign marking control, and does not let the oncoming vehicle on the right road go first.	Motor vehicle failed to yield to the right-of-way	Cloudy	Above 200 meters	Daytime	Urban expressway	Four-way intersection	Good pavement condition	Dry surface	Mountainous	Straight and flat	No separation	Asphalt		No Protection		Male	26-30 years	Self-employed	Driving Standard Motorcycle	Driving Motorcycle	Driving Motorcycle	Motor Vehicle License	2	2 years	0-19 mg/100ml	Used Seatbelt			The motor vehicle passes through the intersection without light control, traffic police command and traffic sign marking control, and does not let the oncoming vehicle on the right road go first.		Full	Minor Injury	Straight	Private Use		Motorcycle			1001	100
0	5	motor vehicle lane	injury accident	Motor vehicles violate the prohibition of marking instructions	Violate traffic signals	Cloudy	50-100m	Daytime	Class II road	Normal road segment	Good pavement condition	Dry surface	Hilly	Moderate curve	No separation	Asphalt		W-beam Guardrail	Normal Road Section	Male	65 years and above	Other	Passenger in Mini Passenger Car	Other												Severe Injury							2227	200
0	5	motor vehicle lane	injury accident	Motor vehicles violate the prohibition of marking instructions	Violate traffic signals	Cloudy	50-100m	Daytime	Class II road	Normal road segment	Good pavement condition	Dry surface	Hilly	Moderate curve	No separation	Asphalt		W-beam Guardrail	Normal Road Section	Male	61-65 years	Other	Passenger in Mini Passenger Car	Other												Severe Injury							2227	200
0	5	motor vehicle lane	injury accident	Motor vehicles violate the prohibition of marking instructions	Violate traffic signals	Cloudy	50-100m	Daytime	Class II road	Normal road segment	Good pavement condition	Dry surface	Hilly	Moderate curve	No separation	Asphalt		W-beam Guardrail	Normal Road Section	Male	31-35 years	Other	Driving Small Passenger Car	Driving Car	Driving Car	Motor Vehicle License	4	4 years		Used Seatbelt			Motor vehicles violate the prohibition of marking instructions		Primary	Severe Injury	Straight	Other Non-operational		Small Passenger Car			2227	200
0	5	motor vehicle lane	injury accident	Motor vehicles violate the prohibition of marking instructions	Violate traffic signals	Cloudy	50-100m	Daytime	Class II road	Normal road segment	Good pavement condition	Dry surface	Hilly	Moderate curve	No separation	Asphalt		W-beam Guardrail	Normal Road Section	Female	61-65 years	Other	Passenger in Mini Passenger Car	Other												Severe Injury							2227	200
0	5	motor vehicle lane	injury accident	Motor vehicles violate the prohibition of marking instructions	Violate traffic signals	Cloudy	50-100m	Daytime	Class II road	Normal road segment	Good pavement condition	Dry surface	Hilly	Moderate curve	No separation	Asphalt		W-beam Guardrail	Normal Road Section	Male	46-50 years	Other	Driving Tractor	Driving Tractor	Driving Tractor	Agricultural Vehicle License	1	Less than 1 year		Used Seatbelt			The contents of the driving goods vehicle exceed the approved load mass by more than 30%		Secondary	Minor Injury	Straight	Other Operational		Tractor			2227	200
0	4	motor vehicle lane	injury accident	Driving a motor vehicle without a driver's license	drive without a licence	Sunny	50-100m	Daytime	Class IV road	Normal road segment	Good pavement condition	Dry surface	Hilly	Moderate curve & slope	No separation	Cement concrete	Metal Guardrail	No Protection		Male	56-60 years	Farmer	Passenger on Motorcycle	Other												Minor Injury							0	300
0	4	motor vehicle lane	injury accident	Driving a motor vehicle without a driver's license	drive without a licence	Sunny	50-100m	Daytime	Class IV road	Normal road segment	Good pavement condition	Dry surface	Hilly	Moderate curve & slope	No separation	Cement concrete	Metal Guardrail	No Protection		Male	61-65 years	Farmer	Passenger on Motorcycle	Other												Minor Injury							0	300
0	4	motor vehicle lane	injury accident	Driving a motor vehicle without a driver's license	drive without a licence	Sunny	50-100m	Daytime	Class IV road	Normal road segment	Good pavement condition	Dry surface	Hilly	Moderate curve & slope	No separation	Cement concrete	Metal Guardrail	No Protection		Male	51-55 years	Farmer	Driving Standard Motorcycle	Driving Motorcycle	Driving Motorcycle	No License				Used Seatbelt			Driving without a valid license		Full	Minor Injury	Straight	Private Use		Motorcycle			0	300
0	4	motor vehicle lane	injury accident	Driving a motor vehicle without a driver's license	drive without a licence	Sunny	50-100m	Daytime	Class IV road	Normal road segment	Good pavement condition	Dry surface	Hilly	Moderate curve & slope	No separation	Cement concrete	Metal Guardrail	No Protection		Male	65 years and above	Farmer	Passenger on Motorcycle	Other												Minor Injury							0	300
0	1	motor vehicle lane	injury accident	Other behaviors impairing safe driving	Other safety-impairing behaviors	Sunny	Above 200 meters	Daytime	Class III road	Normal road segment	Good pavement condition	Dry surface	Hilly	Straight and flat	No separation	Asphalt		W-beam Guardrail	Normal Road Section	Male	41-45 years	Self-employed	Driving Medium Truck	Driving Car	Driving Car	Motor Vehicle License	15	11–15 years	0-19 mg/100ml	Unknown			Other behaviors impeding safe driving while driving		Full	No Injury	Straight	Freight Transport	No	Medium Truck			218	99
0	1	motor vehicle lane	injury accident	Other behaviors impairing safe driving	Other safety-impairing behaviors	Sunny	Above 200 meters	Daytime	Class III road	Normal road segment	Good pavement condition	Dry surface	Hilly	Straight and flat	No separation	Asphalt		W-beam Guardrail	Normal Road Section	Male	65 years and above	Farmer	Walking	Other							Work on the road	Slow Walking				Minor Injury							218	99
0	1	motor vehicle lane	injury accident	Failure to yield to pedestrians on roads without traffic signals	Motor vehicle failed to yield to pedestrians	Sunny	Above 200 meters	Daytime	Class II road	Normal road segment	Good pavement condition	Dry surface	Mountainous	Straight and flat	No separation	Asphalt		No Protection	Normal Road Section	Male	41-45 years	Other	Driving Small Passenger Car	Driving Car	Driving Car	Motor Vehicle License	10	6–10 years		Used Seatbelt			Failed to yield to pedestrians on unsignalized road		Primary	No Injury	Straight	Private Use		Small Passenger Car			121	800
0	1	motor vehicle lane	injury accident	Failure to yield to pedestrians on roads without traffic signals	Motor vehicle failed to yield to pedestrians	Sunny	Above 200 meters	Daytime	Class II road	Normal road segment	Good pavement condition	Dry surface	Mountainous	Straight and flat	No separation	Asphalt		No Protection	Normal Road Section	Male	41-45 years	Farmer	Walking	Other							Crossing the Road	Running	Pedestrian crossed road without using crosswalk or facility		Secondary	Minor Injury							121	800
0	1	mixed traffic lane	injury accident	Failure to yield to pedestrians on roads without traffic signals	Motor vehicle failed to yield to pedestrians	Cloudy	100-200 meters	Daytime	General urban road	Normal road segment	Good pavement condition	Dry surface	Hilly	Straight and flat	No separation	Asphalt		Roadside Tree	Normal Road Section	Male	31-35 years	Other	Driving Small Passenger Car	Driving Car	Driving Car	Motor Vehicle License	4	4 years		Unknown			Failed to yield to pedestrians on unsignalized road		Primary	No Injury	Straight	Private Use		Small Passenger Car			1009	50
0	1	mixed traffic lane	injury accident	Failure to yield to pedestrians on roads without traffic signals	Motor vehicle failed to yield to pedestrians	Cloudy	100-200 meters	Daytime	General urban road	Normal road segment	Good pavement condition	Dry surface	Hilly	Straight and flat	No separation	Asphalt		Roadside Tree	Normal Road Section	Female	65 years and above	Other	Walking	Other							Crossing the Road		Pedestrian crossed road without using crosswalk or facility		Secondary	Minor Injury							1009	50
0	1	motor vehicle lane	injury accident	Motor vehicles violate the prohibition of marking instructions	Violate traffic signals	Rain	50-100m	Night with street lighting	Class II road	Normal road segment	Good pavement condition	Wet surface	Hilly	Straight and flat	No separation	Asphalt		No Protection		Male	21-25 years	Other	Driving Small Passenger Car	Driving Car	Driving Car	Motor Vehicle License	5	5 years		Unknown			Motor vehicles violate the prohibition of marking instructions		Full	Severe Injury	Straight	Private Use		Small Passenger Car			42	850
0	1	motor vehicle lane	injury accident	Motor vehicles violate the prohibition of marking instructions	Violate traffic signals	Rain	50-100m	Night with street lighting	Class II road	Normal road segment	Good pavement condition	Wet surface	Hilly	Straight and flat	No separation	Asphalt		No Protection		Male	36-40 years	Other	Driving Heavy Truck	Driving Car	Driving Car	Motor Vehicle License	15	11–15 years		Unknown						No Injury	Stationary	Freight Transport	No	Heavy Truck			42	850
0	1	motor vehicle lane	injury accident	Improper meeting of vehicles	Illegal meeting of vehicles	Sunny	Below 50 meters	Daytime	substandard	Normal road segment	Good pavement condition	Dry surface	Hilly	Moderate curve	No separation	Cement concrete		No Protection	Normal Road Section	Male	31-35 years	Farmer	Driving Small Passenger Car	Driving Car	Driving Car	Motor Vehicle License	5	5 years		Used Seatbelt			Improper passing meeting oncoming vehicle		Primary	No Injury	Straight	Private Use		Small Passenger Car			5	100
0	1	motor vehicle lane	injury accident	Improper meeting of vehicles	Illegal meeting of vehicles	Sunny	Below 50 meters	Daytime	substandard	Normal road segment	Good pavement condition	Dry surface	Hilly	Moderate curve	No separation	Cement concrete		No Protection	Normal Road Section	Male	51-55 years	Farmer	Driving Standard Motorcycle	Driving Motorcycle	Driving Motorcycle	No License				Used Seatbelt			Driving without a valid license	The motor vehicle driving on the road fails to carry out safety technical inspection regularly according to the regulations.	Secondary	Minor Injury	Straight	Private Use		Motorcycle			5	100
0	1	mixed traffic lane	injury accident	Other behaviors impairing safe driving	Other safety-impairing behaviors	Sunny	Above 200 meters	Daytime	Urban expressway	Narrow road	Good pavement condition	Dry surface	Hilly	Moderate curve & slope	Central separation	Asphalt	Isolation Pier (Block/Column)	Flexible guardrail		Male	46-50 years	Worker	Driving a large bus	Driving Car	Driving Car	Motor Vehicle License	24	21–25 years		Used Seatbelt			Other behaviors impeding safe driving while driving		Equal	No Injury	Right Turn	Bus passenger transport		motorbus			1009	20
0	1	mixed traffic lane	injury accident	Other behaviors impairing safe driving	Other safety-impairing behaviors	Sunny	Above 200 meters	Daytime	Urban expressway	Narrow road	Good pavement condition	Dry surface	Hilly	Moderate curve & slope	Central separation	Asphalt	Isolation Pier (Block/Column)	Flexible guardrail		Male	65 years and above	Other	Walking	Other							Walking in Motor Vehicle Lane	Running	Pedestrians not walking close to the roadside on roads without lane separation		Equal	Minor Injury							1009	20
0	1	motor vehicle lane	injury accident	The turning motor vehicle fails to let the straight vehicles and pedestrians go first.	Motor vehicle failed to yield to the right-of-way	Sunny	50-100m	Night with street lighting	Urban expressway	Three-way intersection	Good pavement condition	Dry surface	Hilly	Straight and flat	No separation	Asphalt		No Protection		Male	65 years and above	Self-employed	Driving Small Passenger Car	Driving Car	Driving Car	Motor Vehicle License	17	16–20 years		Used Seatbelt			The turning motor vehicle fails to let the straight vehicles and pedestrians go first.		Full	No Injury	Left Turn	Private Use		Small Passenger Car			1001	1500
0	1	motor vehicle lane	injury accident	The turning motor vehicle fails to let the straight vehicles and pedestrians go first.	Motor vehicle failed to yield to the right-of-way	Sunny	50-100m	Night with street lighting	Urban expressway	Three-way intersection	Good pavement condition	Dry surface	Hilly	Straight and flat	No separation	Asphalt		No Protection		Male	51-55 years	Farmer	Driving Standard Motorcycle	Driving Motorcycle	Driving Motorcycle	Motor Vehicle License	8	6–10 years		Used Seatbelt						No Injury	Straight	Private Use		Motorcycle			1001	1500
0	1	motor vehicle lane	injury accident	The turning motor vehicle fails to let the straight vehicles and pedestrians go first.	Motor vehicle failed to yield to the right-of-way	Sunny	50-100m	Night with street lighting	Urban expressway	Three-way intersection	Good pavement condition	Dry surface	Hilly	Straight and flat	No separation	Asphalt		No Protection		Female	56-60 years	Farmer	Passenger on Motorcycle	Other												Minor Injury							1001	1500
0	1	motor vehicle lane	injury accident	Making a U-turn at a place where U-turn is prohibited or left-turn signs and markings are prohibited.	Illegal U-turn	Sunny	50-100m	Night with street lighting	Urban expressway	Normal road segment	Good pavement condition	Dry surface	Mountainous	Straight and flat	No separation	Asphalt		No Protection		Male	21-25 years	Self-employed	Driving Standard Motorcycle	Driving Motorcycle	Driving Motorcycle	Motor Vehicle License	6	6–10 years	0-19 mg/100ml	Did Not Use Seatbelt			Other behaviors impeding safe driving while driving		Secondary	Minor Injury	Straight	Private Use		Motorcycle			1006	100
0	1	motor vehicle lane	injury accident	Making a U-turn at a place where U-turn is prohibited or left-turn signs and markings are prohibited.	Illegal U-turn	Sunny	50-100m	Night with street lighting	Urban expressway	Normal road segment	Good pavement condition	Dry surface	Mountainous	Straight and flat	No separation	Asphalt		No Protection		Male	41-45 years	Teacher	Driving Small Passenger Car	Driving Car	Driving Car	Motor Vehicle License	2	2 years	0-19 mg/100ml	Used Seatbelt			Making a U-turn at a place where U-turn is prohibited or left-turn signs and markings are prohibited.		Primary	No Injury	turn one's head away	Private Use		Small Passenger Car			1006	100
0	1	pedestrian crossing	injury accident	Failure to stop for pedestrians at crosswalks	Motor vehicle failed to yield to pedestrians	Sunny	Above 200 meters	Daytime	General urban road	Normal road segment	Good pavement condition	Dry surface	Hilly	Straight and flat	No separation	Asphalt		other	Normal Road Section	Female	51-55 years	Other	Walking	Other							Walking Normally	Normal Walking				Minor Injury							1006	1006
0	1	pedestrian crossing	injury accident	Failure to stop for pedestrians at crosswalks	Motor vehicle failed to yield to pedestrians	Sunny	Above 200 meters	Daytime	General urban road	Normal road segment	Good pavement condition	Dry surface	Hilly	Straight and flat	No separation	Asphalt		other	Normal Road Section	Male	31-35 years	Other	Driving Small Passenger Car	Driving Car	Driving Car	Motor Vehicle License	2	2 years		Unknown			Failed to stop for pedestrian on crosswalk		Full	No Injury	Straight	Private Use		Small Passenger Car			1006	1006
0	1	motor vehicle lane	injury accident	Failing to reverse the car according to the regulations	Illegal reversing	Sunny	Above 200 meters	Daytime	substandard	Four-way intersection	Good pavement condition	Dry surface	Hilly	Straight and flat	No separation	Cement concrete		No Protection		Male	41-45 years	Other	Driving Light Truck	Driving Car	Driving Car	Motor Vehicle License	8	6–10 years	0-19 mg/100ml	Used Seatbelt			Failing to reverse the car according to the regulations		Full	No Injury	back a car	Other Non-operational	No	Light Truck			70	20
0	1	motor vehicle lane	injury accident	Failing to reverse the car according to the regulations	Illegal reversing	Sunny	Above 200 meters	Daytime	substandard	Four-way intersection	Good pavement condition	Dry surface	Hilly	Straight and flat	No separation	Cement concrete		No Protection		Female	65 years and above	Other	Walking	Other							Walking Normally	Normal Walking				Severe Injury							70	20
0	5	motor vehicle lane	injury accident	Motor vehicles violate the prohibition of marking instructions	Violate traffic signals	Cloudy	Above 200 meters	Daytime	Class III road	Normal road segment	Good pavement condition	Wet surface	Hilly	Straight and flat	No separation	Asphalt		Metal Guardrail		Male	46-50 years	Farmer	Driving Small Passenger Car	Driving Car	Driving Car	Motor Vehicle License	14	11–15 years	0-19 mg/100ml	Used Seatbelt						Minor Injury	Straight	Private Use		Small Passenger Car			193	400
0	5	motor vehicle lane	injury accident	Motor vehicles violate the prohibition of marking instructions	Violate traffic signals	Cloudy	Above 200 meters	Daytime	Class III road	Normal road segment	Good pavement condition	Wet surface	Hilly	Straight and flat	No separation	Asphalt		Metal Guardrail		Male	26-30 years	Self-employed	Driving Small Passenger Car	Driving Car	Driving Car	Motor Vehicle License	6	6–10 years	0-19 mg/100ml	Used Seatbelt			Motor vehicles violate the prohibition of marking instructions		Full	No Injury	Straight	Turn from camp to Africa		Small Passenger Car			193	400
0	5	motor vehicle lane	injury accident	Motor vehicles violate the prohibition of marking instructions	Violate traffic signals	Cloudy	Above 200 meters	Daytime	Class III road	Normal road segment	Good pavement condition	Wet surface	Hilly	Straight and flat	No separation	Asphalt		Metal Guardrail		Male	18-20 years	Self-employed	Passenger in Mini Passenger Car	Other												Minor Injury							193	400
0	5	motor vehicle lane	injury accident	Motor vehicles violate the prohibition of marking instructions	Violate traffic signals	Cloudy	Above 200 meters	Daytime	Class III road	Normal road segment	Good pavement condition	Wet surface	Hilly	Straight and flat	No separation	Asphalt		Metal Guardrail		Male	15-17 years	Secondary/Vocational Student	Passenger in Mini Passenger Car	Other												Minor Injury							193	400
0	5	motor vehicle lane	injury accident	Motor vehicles violate the prohibition of marking instructions	Violate traffic signals	Cloudy	Above 200 meters	Daytime	Class III road	Normal road segment	Good pavement condition	Wet surface	Hilly	Straight and flat	No separation	Asphalt		Metal Guardrail		Female	18-20 years	Farmer	Passenger in Mini Passenger Car	Other												Minor Injury							193	400
0	5	motor vehicle lane	injury accident	Motor vehicles violate the prohibition of marking instructions	Violate traffic signals	Cloudy	Above 200 meters	Daytime	Class III road	Normal road segment	Good pavement condition	Wet surface	Hilly	Straight and flat	No separation	Asphalt		Metal Guardrail		Female	46-50 years	Farmer	Passenger in Mini Passenger Car	Other												Minor Injury							193	400
[truncated: 43,773 more rows]
